# Supplementary material for: Rapid and Efficient FISH using Pre-Labeled Oligomer Probes
Source: Sci Rep. 2018 May 29;8:8224. doi: 10.1038/s41598-018-26667-z (PMC5974128; doi:10.1038/s41598-018-26667-z)
Supplement: Supplementary file 2 — Dataset 1 [file 41598_2018_26667_MOESM2_ESM.xlsx]

## Sheet: S.Table_S3
Supplementary Table 3 . List of species used to generate 18S rDNA oligoprobes.
Species name	Accession
Abatia parviflora	AF206836
Abobra tenuifolia	U41501
Acharia tragodes	AF206837
Actaea brachycarpa	AB029380
Actaea cimicifuga	AB029375
Actaea dahurica	AB029377
Actaea heracleifolia	AB029376
Actaea japonica	AB029381
Actaea japonica	AB029382
Actaea simplex	AB029374
Actaea yunnanensis	AB029379
Adriana glabrata	L37581
Aesculus pavia	AF206838
Aextoxicon punctatum	AF206839
Afrostyrax sp.	AF206840
Ailanthus altissima	AF206842
Akebia quinata	L37905
Akebia quinata	L31795
Alangium chinense	AF206843
Alnus glutinosa	X54984
Alseuosmia macrophylla	AF206844
Anacardium occidentale	AF509498
Anagallis tenella	AF206845
Ancistrocladus korupensis	AF206846
Androstachys johnsonii	AF206848
Anisophyllea corneri	AY968390
Anisoptera marginata	AF206849
Aphloia theiformis	AF206851
Apium graveolens	AF206852
Aquilaria beccariana	EF116225
Arabidopsis thaliana	NR_141642
Arabidopsis thaliana	NR_139968
Arbutus unedo	AF206853
Arcangelisia flava	FJ603106 EU240571
Arceuthobium verticilliflorum	L24042
Arnica montana	KU974037
Asteropeia micraster	AF206857
Averrhoa carambola	AF206859
Balanops vieillardii	AF206860
Barbeya oleoides	JF317358
Barbeya oleoides	AF206862
Begonia boisiana	AF008948
Begonia glabra	AF008949
Begonia herbacea	AY968391
Begonia oxyloba	AY968392
Begonia oxyloba	AF008950
Bellis perennis	KU974038
Berberidopsis corallina	AF206866
Bersama abyssinica	AF206867
Bixa orellana	AF206868
Boehmeria macrophylla var. scabrella	JF317378
Boehmeria nivea	AF206870
Boquila trifoliolata	L37906
Bougainvillea glabra	AF206873
Broussonetia papyrifera	JF317359
Bruguiera gymnorhiza	AF206875
Bursera inaguensis	AF206877
Buxus sempervirens	L54065
Calopogonium caeruleum	AF525696
Camellia sinensis	AB120309
Cannabis sativa	JF317360
Carya glabra	AF206880
Caryocar glabrum	AF206881
Casearia sylvestris	AF206882
Caulophyllum thalictroides	L54064
Celosia argentea	AF206883
Celtis tetrandra	JF317361
Cerastium arvense	KU974041
Chamerion angustifolium	AF206907
Chrysolepis sempervirens	AF206886
Chrysosplenium iowense	L28136
Cicer arietinum	AJ011011
Cimicifuga nanchuenensis	AB029378
Citrus trifoliata	AF206997
Cleobulia multiflora	AF525697
Cneorum pulverulentum	AF206890
Combretum indicum	AF207004
Coptis trifolia	L75838
Corallocarpus bainesii	AF008955
Coriaria arborea	AF008954
Coriaria myrtifolia	AF206891
Coriaria nepalensis	AY968394
Coriaria ruscifolia	AY968395
Coriaria sarmentosa	AY968396
Corynocarpus laevigatus	AF206892
Coscinium fenestratum	FJ603107 EU240572
Crinodendron hookerianum	AF206893
Cruciata glabra	KU974044
Cucumis sativus	AF206894
Cucurbita pepo	AF206895
Cupaniopsis anacardioides	AF206896
Cuscuta gronovii	L24747
Cymbosema roseum	AF525694
Cytinus ruber	L24085
Datisca cannabina	AF008952
Datisca glomerata	U42426
Davidsonia pruriens	AF206897
Debregeasia saeneb	JF317363
Decaisnea fargesii	L37907
Delosperma echinatum	AF206899
Dialypetalanthus fuscescens	AF206900
Dicella nucifera	AF206901
Dicentra eximia	L37908
Dichapetalum macrocarpum	AF206902
Dioclea guianensis	AF525698
Dirachma socotrana	JF317364
Dryas octopetala	JF317365
Duckeodendron cestroides	AF206904
Durio zibethinus	AF206905
Elaeagnus bockii	JF317366
Elaeagnus umbellata	L24090
Elaeocarpus sphaericus	AF206906
Ercilla volubilis	AF206908
Erythrina crista-galli	AF525296
Erythroxylum confusum	AF206909
Eucommia ulmoides	L54066
Euphorbia pulcherrima	L37582
Euptelea polyandra	L75831
Fagus grandifolia	AF206910
Fibraurea tinctoria	FJ603108 EU240573
Ficus sp.	AF206911
Ficus tikoua	JF317367
Filipendula vulgaris	JF317368
Flacourtia jangomas	AF206912
Fragaria vesca	KU974046
Francoa sonchifolia	L28137
Frankenia pulverulenta	AF206914
Galphimia gracilis	AF206917
Geranium sylvaticum	KU974050
Geum rivale	KU974051
Glaucidium palmatum	L75829
Globularia nudicaulis	KU974052
Gonocaryum litorale	AF206919
Gossypium hirsutum	L24145
Gouania mauritiana	JF317369
Goupia glabra	AF206920
Grewia occidentalis	AF206921
Griselinia lucida	AF206922
Helianthemum nummularium subsp. grandiflorum	AF206926
Heteropyxis natalensis	AF206927
Heuchera micrantha	L28139
Hillebrandia sandwicensis	AY968398
Hillebrandia sandwicensis	AF008951
Hippophae rhamnoides subsp. sinensis	JF317370
Holboellia latifolia	L37909
Hovenia trichocarpa var. robusta	JF317371
Humiria balsamifera	AF206930
Humulus lupulus	AF206931
Hyalosepalum caffrum	L37914
Hydrangea macrophylla	L16008
Hydrastis canadensis	L75828
Hymenanthera alpina	AF206933
Hymenosporum flavum	L16009
Hypecoum imberbe	L75836
Hypericum perforatum	AF206934
Icacina mannii	AF206935
Idesia polycarpa	AF206936
Ilex opaca	AF206938
Impatiens walleriana	L49285
Ipomopsis aggregata	L49286
Irvingia malayana	AF206939
Ixonanthes icosandra	AF206941
Juglans nigra	AF206943
Kiggelaria africana	AF206945
Knightia excelsa	L24155
Koelreuteria sp.	AF206947
Krameria ixine	AF206948
Lacistema aggregatum	AF206949
Lardizabala biternata	L37910
Leea guineensis	AF206951
Leontodon hispidus	KU974057
Lepuropetalon spathulatum	L28141
Limonium arborescens	AF206953
Linum perenne	L24401
Loeseneriella barbata	AF206928
Lonicera maackii	U66701
Luffa quinquefida	AF008957
Lythrum salicaria	AF206955
Maclura tricuspidata	JF317362
Malesherbia linearifolia	AF206957
Malpighia coccigera	L24046
Manilkara zapota	U43080
Marah macrocarpa	AF008956
Marathrum rubrum	AF206958
Medusagyne oppositifolia	AF206959
Melampyrum pratense	KU974059
Melanophylla alnifolia	AF206960
Meliosma veitchiorum	AF206961
Menispermum canadense	L75834
Mesua sp.	AF206962
Monotropa uniflora	L25680 L26062
Monsonia emarginata	AF206964
Morella cerifera	AF206967
Morus alba	L24398
Mouriri cyphocarpa	AF206965
Mucuna pruriens	AF525695
Mucuna sloanei	AF525699
Myosotis sylvatica	KU974060
Nandina domestica	L37911
Napoleonaea vogelii	AF206969
Neillia thibetica	JF317372
Nelumbo lutea	L75835
Neoalsomitra sarcophylla	AY968399
Neurada procumbens	AF206970
Ochna multiflora	AF206974
Ochroma pyramidale	AF206975
Octomeles sumatrana	AF008953
Oncotheca balansae	AF206976
Osbeckia stellata	AF206977
Osyris lanceolata	L24409
Oxalis dillenii	AF206978
Pachyrhizus erosus	AF525693
Paeonia lactiflora	L24410
Panax stipuleanatus	KX768318
Panax stipuleanatus	KX768317
Panax vietnamensis	KX768319
Panax vietnamensis var. fuscidiscus	KX768320
Panax vietnamensis var. langbianensis	KX768316
Pangium edule	AF206979
Paropsia madagascariensis	AF206980
Passiflora standleyi	AF206981
Pedicularis foliosa	KU974061
Pelargonium cotyledonis	AF206982
Pelliciera rhizophorae	AF206983
Peltoboykinia tellimoides	AF206984
Penthorum sedoides	U42825
Pereskia aculeata	AF206986
Phanera variegata	AF525295
Phelline billardierei	AF206989
Phyteuma orbiculare	KU974062
Pilea cadierei	JF317373
Pilosella officinarum	KU974054
Pisum sativum	U43011
Pittosporum japonicum	L28142
Plagiopteron suaveolens	AF206993
Platytheca verticillata	AF206994
Podophyllum peltatum	L24413
Polygonum sp..	AF206996
Polyscias fruticosa	KX768321
Populus tremuloides	AF206999
Portulaca grandiflora	AF207000
Potentilla erecta	KU974067
Poterium sanguisorba	KU974072
Prunus persica	L28749 L31797
Qualea sp.	AF207002
Quiina pteridophylla	AF207003
Rafflesia keithii	L24041
Ranunculus aconitifolius	KU974069
Ranunculus sardous	L24092
Reinwardtia indica	AF207005
Rhabdodendron amazonicum	AF207007
Rhamnus utilis	JF317374
Ribes aureum	L28143
Ricinus communis	L37583
Roridula gorgonias	AF207010
Rosa pendulina	KU974070
Rubus idaeus	KU974071
Sabia swinhoei	L75840
Salix reticulata	AF207011
Sanguisorba sitchensis	JF317375
Sarcolaena sp.	EF116224
Sargentodoxa cuneata	L75841
Saxifraga granulata	KU974073
Saxifraga paniculata	KU974074
Schinus molle	AF207015
Schizanthus pinnatus	AF207016
Schizopepon bryoniifolius	AY968400
Schoepfia schreberi	L24418
Schoepfia schreberi	AF207017
Securidaca diversifolia	AF207019
Shepherdia canadensis	AF207020
Silene dioica	KU974075
Sinofranchetia chinensis	L37912
Siphonodon celastrineus	AF207021
Spinacia oleracea	L24420
Stachyurus praecox	AF207025
Stackhousia minima	AF207026
Stauntonia hexaphylla	L37913
Stellaria media	AF207027
Sterculia recordiana	AF207029
Stylobasium spathulatum	AF207030
Swietenia macrophylla	AF207031
Symbegonia sp.	U43613
Tamarix pentandra	AF207033
Tapiscia sinensis	AF207034
Tephroseris helenitis	KU974076
Ternstroemia stahlii	AF207038
Tetrameles nudiflora	U41502
Tetramerista sp.	AF207039
Theobroma cacao	AF207040
Thymelaea hirsuta	AF207041
Thymus serpyllum	KU974078
Tilia americana	AF207042
Trema angustifolia	JF317376
Trema micrantha	AF207044
Trichilia emetica	AF207045
Trigonia nivea	AF207047
Triphyophyllum peltatum	AF207049
Trollius europaeus	KU974080
Tropaeolum majus	L28750 L31796
Ulmus macrocarpa	JF317377
Valeriana pyrenaica	KU974081
Verbascum thapsus	AF207051
Veronica anagallis-aquatica	AF207052
Viola canina	KU974083
Vitis sp.	AF207053
Viviania marifolia	AF207054
Xanthoceras sorbifolium	AF207055
Xanthorhiza simplicissima	L75839

## Sheet: S.Table_S4
Supplementary Table 4. List of species used to generate 5.8S rDNA oligoprobes.
Species name	Accession
Abies amabilis	EF057688
Abies bracteata	EF057713
Abies cephalonica	EF057697
Abies chensiensis	EF057702
Abies cilicica	EF057698
Abies delavayi	EU196133
Abies delavayi	EU196134
Abies delavayi	EU196135
Abies fabri	JF416968
Abies fabri	JF416969
Abies fanjingshanensis	JF416970
Abies fanjingshanensis	JF416971
Abies fargesii	JF416972
Abies fargesii	JF416973
Abies fargesii	JF416974
Abies firma	JF416975
Abies forrestii	EF057708
Abies forrestii	EU196131
Abies forrestii	EU196132
Abies hickelii	JF416976
Abies kawakamii	EF063715
Abies kawakamii	EU196136
Abies koreana	JF499944
Abies magnifica	EF057695
Abies mariesii	EF057689
Abies pindrow	EU196128
Abies pindrow	EU196129
Abies pindrow	EU196130
Abies pinsapo	EF057701
Abies procera	EF057696
Abies sachalinensis	JF499945
Abies sibirica	JF416977
Abies spectabilis	JF416978
Abies squamata	JF416979
Abies squamata	JF416980
Abies squamata	JF416981
Abies squamata	JF416982
Abies squamata	JF416983
Abies ziyuanensis	JF416984
Abies ziyuanensis	JF416985
Abutilon andrewsianum	AY591807
Abutilon sp.	AY591808
Acanthephippium mantinianum	AF521081
Acaulimalva alismatifolia	AY591809
Acaulimalva dryadifolia	AY591810
Acer sieboldianum	AF020377
Acroptilon australe	DQ310942
Adansonia digitata	AF028525
Adansonia digitata	AF028526
Adansonia digitata	AF460193
Adansonia gibbosa	AF028524
Adansonia grandidieri	AF028527
Adansonia grandidieri	AF028528
Adansonia madagascariensis	AF028532
Adansonia madagascariensis	AF028533
Adansonia madagascariensis	AF028534
Adansonia perrieri	AF028538
Adansonia rubrostipa	AF028531
Adansonia suarezensis	AF028529
Adansonia suarezensis	AF028530
Adansonia za	AF028535
Adansonia za	AF028536
Adenophora liliifolia	DQ304581
Aerides multiflora	AY912258
Aeschynanthus longicaulis	EU919959
Aeschynanthus tricolor	EU919958
Agapanthus caulescens	AF373070
Agaricus aff.	DQ486682
Agaricus bisporus	DQ404388
Agaricus tollocanensis	AY703912
Agaricus tollocanensis	AY703913
Agrocybe pediades	AF345806
Agrocybe praecox	AF345805
Akebia quinata	AY029791
Akebia quinata	FJ868727
Akebia quinata	GQ339575
Akebia trifoliata	AY029788
Akebia trifoliata	FJ868728
Akebia trifoliata	GQ339574
Allium cernuum	AF037622
Allium dichlamydeum	AF055098
Allium goodingii	AF055095
Allium macranthum	HQ690562
Allium moly	AF055108
Allium stellatum	AF055102
Allium triquetrum	AF055110
Allium validum	AF055096
Allium wallichii	HQ690566
Alniphyllum fortunei	AF396437
Alocasia cucullata	AB429332
Alocasia cucullata	AB429333
Alocasia cucullata	AB429334
Alocasia cucullata	AB429335
Alocasia cucullata	AB429336
Alocasia cucullata	AB429337
Alocasia cucullata	AB429338
Alocasia cucullata	AB429339
Alocasia cucullata	AB429340
Alocasia odora	AB429312
Alocasia odora	AB429313
Alocasia odora	AB429314
Alocasia odora	AB429315
Alocasia odora	AB429316
Alocasia odora	AB429317
Alocasia odora	AB429318
Alocasia odora	AB429319
Alocasia odora	AB429320
Alocasia odora	AB429321
Alocasia odora	AB429322
Alocasia odora	AB429323
Alocasia odora	AB429324
Alocasia odora	AB429325
Alocasia odora	AB429326
Alocasia odora	AB429327
Alocasia odora	AB429328
Alocasia odora	AB429329
Alocasia odora	AB429330
Alocasia odora	AB429331
Alocasia odora	AF469030
Aloe acutissima	AF234348
Aloe aff.	AF234329
Aloe ammophila	AF234347
Aloe arborescens	AF234333
Aloe bakeri	AF234346
Aloe bulbillifera	AF234335
Aloe cameronii	AF234343
Aloe cremnophila	AF234336
Aloe ferox	AF234338
Aloe forbesii	AF234342
Aloe glauca	AF234344
Aloe greatheadii	AF234332
Aloe inermis	AF234328
Aloe jucunda	AF234337
Aloe juvenna	AF234349
Aloe mitriformis	AF234327
Aloe morijensis	AF234325
Aloe ngobitensis	AF234322
Aloe nyeriensis	AF234339
Aloe peckii	AF234323
Aloe pendens	AF234340
Aloe penduliflora	AF234330
Aloe perryi	AF234341
Aloe scobinifolia	AF234331
Aloe somaliensis	AF234334
Aloe vera	AF234345
Aloiampelos ciliaris	AF234324
Aloiampelos tenuior	AF234326
Aloysia virgata	FJ867398
Altingia excelsa	AF304525
Altingia obovata	AF304528
Altingia takhtajanii	AF304526
Alyssum argenteum	AY237955
Alyssum nebrodense	AY237935
Alyssum pinifolium	AY240871
Alyssum serpyllifolium	AY237944
Alyssum virgatum	AY237925
Amaryllis belladonna	AF373084
Amaryllis paradisicola	AF373073
Amesiella philippinensis	AY912259
Ammocharis coranica	AF373080
Anacardium excelsum	KF664193
Anacardium occidentale	KF664192
Ancistrochilus rothschildianus	AF521061
Andeimalva chilensis	AY172199
Andeimalva machupicchensis	AY172219
Andeimalva mandonii	AY172220
Andeimalva mandonii	AY217202
Andeimalva spiciformis	AY172229
Andromeda polifolia	AF358872
Annamocarya sinensis	AF303818
Anoectangium aestivum	AY796280
Aquilaria sinensis	GQ891956
Arceuthobium chinense	AY288256
Arceuthobium sichuanense	AY288281
Archakebia apetala	AY029786
Arctotheca calendula	DQ444720
Arctotis acaulis	DQ444721
Arctotis arctotoides	DQ444722
Arctotis aspera	DQ444723
Arctotis breviscapa	DQ444724
Arctotis dregei	DQ444725
Arctotis perfoliata	DQ444726
Arctotis sp.	DQ444727
Arctotis sulcocarpa	DQ444728
Arctotis venusta	DQ444729
Areca catechu	AB271407
Areca catechu	AB271408
Areca hutchinsoniana	AB271409
Areca hutchinsoniana	AB271410
Areca macrocalyx	AB271411
Areca macrocalyx	AB271412
Areca triandra	AB271413
Areca triandra	AB271414
Areca tunku	AB271415
Areca tunku	AB271416
Areca tunku	AB271417
Areca tunku	AB271418
Areca vestiaria	AB271419
Areca vestiaria	AB271420
Areca vestiaria	AB271421
Arisaema serratum	AB605025
Arisaema sikokianum	AB513178
Arisaema tosaense	AB513179
Arisaema undulatifolium	AB611695
Arisaema wattii	AF469031
Armillaria borealis	AY848942
Armillaria cepistipes	AY848939
Armillaria fumosa	AF329916
Armillaria fumosa	AF329917
Armillaria fumosa	AF329918
Armillaria fumosa	AF329919
Armillaria fumosa	AF329920
Armillaria fumosa	AF329921
Armillaria gallica	AY848940
Armillaria heimii	AY333920
Armillaria heimii	AY333921
Armillaria hinnulea	AF329905
Armillaria hinnulea	AF329906
Armillaria hinnulea	AF329907
Armillaria hinnulea	AF329908
Armillaria hinnulea	EU734744
Armillaria hinnulea	EU734745
Armillaria hinnulea	EU734746
Armillaria hinnulea	EU734747
Armillaria limonea	AF329927
Armillaria limonea	AF329928
Armillaria limonea	AF329929
Armillaria limonea	AF329930
Armillaria luteobubalina	AF329909
Armillaria luteobubalina	AF329910
Armillaria luteobubalina	AF329911
Armillaria luteobubalina	AF329912
Armillaria luteobubalina	AF329913
Armillaria mellea	AY848938
Armillaria mellea	HQ441179
Armillaria mellea	HQ441180
Armillaria novae-zelandiae	AF329922
Armillaria novae-zelandiae	AF329923
Armillaria novae-zelandiae	AF329924
Armillaria novae-zelandiae	AF329925
Armillaria novae-zelandiae	AF329926
Armillaria ostoyae	AY848941
Armillaria ostoyae	AY996615
Armillaria ostoyae	AY996616
Armillaria ostoyae	AY996617
Armillaria ostoyae	AY996618
Armillaria ostoyae	AY996619
Armillaria ostoyae	AY996620
Armillaria ostoyae	AY996621
Armillaria ostoyae	AY996622
Armillaria ostoyae	AY996623
Armillaria ostoyae	AY996624
Armillaria ostoyae	AY996625
Armillaria ostoyae	AY996626
Armillaria ostoyae	AY996630
Armillaria ostoyae	AY996631
Armillaria ostoyae	AY996632
Armillaria ostoyae	AY996633
Armillaria ostoyae	AY996634
Armillaria ostoyae	AY996635
Armillaria ostoyae	AY996636
Armillaria ostoyae	AY996637
Armillaria ostoyae	AY996638
Armillaria ostoyae	AY996639
Armillaria ostoyae	AY996641
Armillaria ostoyae	AY996642
Armillaria ostoyae	AY996643
Armillaria ostoyae	AY996644
Armillaria ostoyae	AY996645
Armillaria ostoyae	AY996646
Armillaria ostoyae	AY996647
Armillaria ostoyae	AY996648
Armillaria ostoyae	AY996649
Armillaria ostoyae	AY996650
Armillaria ostoyae	AY996651
Armillaria ostoyae	AY996652
Armillaria ostoyae	AY996654
Armillaria ostoyae	AY996655
Armillaria ostoyae	AY996656
Armillaria ostoyae	AY996657
Armillaria ostoyae	AY996658
Armillaria ostoyae	AY996659
Armillaria ostoyae	AY996660
Armillaria ostoyae	AY996661
Armillaria ostoyae	AY996662
Armillaria ostoyae	AY996663
Armillaria ostoyae	AY996664
Armillaria ostoyae	AY996665
Armillaria ostoyae	AY996666
Armillaria ostoyae	AY996667
Armillaria ostoyae	AY996668
Armillaria ostoyae	AY996669
Armillaria ostoyae	AY996670
Armillaria ostoyae	AY996671
Armillaria ostoyae	AY996672
Armillaria ostoyae	AY996673
Armillaria ostoyae	AY996674
Armillaria ostoyae	AY996675
Armillaria ostoyae	AY996676
Armillaria ostoyae	AY996677
Armillaria ostoyae	AY996678
Armillaria ostoyae	AY996679
Armillaria ostoyae	AY996680
Armillaria ostoyae	AY996681
Armillaria ostoyae	AY996682
Armillaria ostoyae	AY996683
Armillaria ostoyae	AY996684
Armillaria ostoyae	AY996685
Armillaria ostoyae	AY996686
Armillaria ostoyae	AY996687
Armillaria ostoyae	AY996688
Armillaria ostoyae	AY996689
Armillaria ostoyae	AY996690
Armillaria ostoyae	AY996691
Armillaria ostoyae	AY996692
Armillaria ostoyae	AY996693
Armillaria ostoyae	AY996694
Armillaria ostoyae	AY996695
Armillaria ostoyae	AY996696
Armillaria ostoyae	AY996697
Armillaria ostoyae	AY996698
Armillaria ostoyae	AY996699
Armillaria ostoyae	AY996700
Armillaria ostoyae	AY996701
Armillaria ostoyae	AY996702
Armillaria ostoyae	AY996703
Armillaria ostoyae	AY996704
Armillaria ostoyae	AY996705
Armillaria ostoyae	AY996706
Armillaria ostoyae	AY996707
Armillaria ostoyae	AY996708
Armillaria ostoyae	AY996709
Armillaria ostoyae	AY996710
Armillaria ostoyae	AY996711
Armillaria ostoyae	AY996712
Armillaria ostoyae	AY996713
Armillaria ostoyae	AY996714
Armillaria ostoyae	AY996715
Armillaria ostoyae	AY996716
Armillaria ostoyae	AY996717
Armillaria ostoyae	AY996718
Armillaria ostoyae	AY996719
Armillaria ostoyae	AY996720
Armillaria ostoyae	AY996721
Armillaria ostoyae	AY996722
Armillaria ostoyae	DQ011905
Armillaria pallidula	AF329914
Armillaria pallidula	AF329915
Armillaria sp.	AF329931
Armillaria sp.	AF329932
Armillaria sp.	AF329933
Arthrobotrys botryospora	ABU51955
Arthrobotrys brochopaga	ABU51950
Arthrobotrys cladodes	ACU51945
Arthrobotrys cladodes	ACU51952
Arthrobotrys cylindrospora	ACU51953
Arthrobotrys polycephala	APU51951
Arthrobotrys superba	ASU51949
Arthroderma cuniculi	AJ000609
Arthroderma fulvum	AJ000616
Arthroderma grubyi	AJ000612
Arthroderma grubyi	AJ000613
Arthroderma insingulare	AJ000606
Arthroderma otae	AJ000611
Arthroderma persicolor	AJ000614
Arthroderma persicolor	AJ000615
Arthroderma simii	AJ000605
Arthroderma uncinatum	AJ000607
Arthroderma uncinatum	AJ000608
Arthroderma uncinatum	AJ000628
Aruncus aethusifolius	JQ041764
Aruncus dioicus	JQ041765
Aruncus dioicus	JQ041766
Asarum asperum	FJ428637
Aschisma carniolicum	AY796270
Ascocentrum ampullaceum	AY912260
Asterotrichion discolor	AY591811
Astraea praetervisa	AY971173
Astragalus amatus	EU282976
Astragalus arnottianus	EU282975
Astragalus berteroanus	EU282983
Astragalus cruckshanksii	EU282989
Astragalus cryptobotrys	EU282980
Astragalus curvicaulis	EU282984
Astragalus darumbium	EU282973
Astragalus edmondstonei	EU282978
Astragalus johnstonii	EU282988
Astragalus lentiginosus	EU282969
Astragalus lentiginosus	EU282970
Astragalus lentiginosus	EU282971
Astragalus lentiginosus	EU282977
Astragalus looseri	EU282974
Astragalus monticola	EU282982
Astragalus nivicola	EU282985
Astragalus uniflorus	EU282986
Astragalus vagus	EU282979
Asyneuma campanuloides	DQ304586
Asyneuma canescens	KC455545
Asyneuma canescens	KC455546
Asyneuma limonifolium	DQ304587
Asyneuma limoniifolium	KC455543
Asyneuma lobelioides	KC455541
Asyneuma pichleri	KC455542
Asyneuma trichocalycinum	KC455544
Bakeridesia gaumeri	AY591859
Bakeridesia gloriosa	AY591812
Bambusa bambos	DQ131514
Bambusa sinospinosa	DQ131515
Barbula indica	AY796286
Basidiomycete from	BSU65601
Basidiomycete from	BSU65602
Basidiomycete from	BSU65606
Basidiomycete from	BSU65607
Basidiomycete from	BSU65608
Basidiomycete from	BSU65611
Basidiomycete from	BSU65612
Basidiomycete from	BSU65614
Basidiomycete from	BSU65623
Basiphyllaea hamiltoniana	AF521050
Bastardia bivalvis	AY591813
Bastardiastrum cinctum	AY591814
Bastardiopsis densiflora	AY591815
Batesimalva violacea	AY591816
Begonia acetosella	AY048975
Begonia acetosella	AY048976
Begonia alveolata	AY048977
Begonia cathayana	AF280106
Begonia ceratocarpa	AY048978
Begonia cirossa	AY048979
Begonia crassirostris	AY048980
Begonia handelii	AY048981
Begonia handelii	AY048982
Begonia henryi	AY048983
Begonia lancangensis	AY048984
Begonia longicarpa	AY048985
Begonia prostrata	AY048986
Begonia prostrata	AY139389
Begonia prostrata	AY139390
Begonia ruboides	AY048987
Begonia silletensis	AY048988
Begonia tetragona	AY048989
Begonia tsaii	AY048990
Begonia wenshanensis	AY048974
Bensoniella oregona	AB292019
Bensoniella oregona	AF158953
Berkheya carduoides	DQ444716
Bidens alba	BAU67107
Bidens amplissima	BAU67095
Bidens andicola	BAU67109
Bidens beckii	BBU67096
Bidens cernua	BCU67098
Bidens conjuncta	BCU67099
Bidens cosmoides	BCU67104
Bidens ferulifolia	BFU67108
Bidens frondosa	BFU67094
Bidens hillebrandiana	BHU67105
Bidens mauiensis	BMU67101
Bidens pilosa	BPU67106
Bidens populifolia	BPU67100
Bidens reptans	BRU67110
Bidens sandvicensis	BSU67102
Bidens segetum	BSU67112
Bidens sp.	BSU67113
Bidens sp.	AF078927
Bidens sp.	AF078928
Bidens tripartita	BTU67097
Billieturnera helleri	AY591817
Boletus aereus	AY680954
Boletus aereus	AY680955
Boletus aereus	AY680956
Boletus aereus	AY680957
Boletus aereus	AY680958
Boletus aereus	AY680959
Boletus aereus	AY680960
Boletus aereus	AY680961
Boletus aereus	AY680962
Boletus aestivalis	AY680963
Boletus aestivalis	AY680964
Boletus aestivalis	AY680965
Boletus aestivalis	AY680966
Boletus aestivalis	AY680967
Boletus aestivalis	AY680968
Boletus aestivalis	AY680969
Boletus aestivalis	AY680970
Boletus aestivalis	AY680971
Boletus edulis	AY680982
Boletus edulis	AY680983
Boletus edulis	AY680984
Boletus edulis	AY680985
Boletus edulis	AY680987
Boletus edulis	AY680988
Boletus edulis	AY680990
Boletus edulis	AY680991
Boletus edulis	AY680992
Boletus edulis	AY680993
Boletus edulis	AY680994
Boletus edulis	AY680995
Boletus persoonii	AY680981
Boletus persoonii	AY680986
Boletus venturii	AY680989
Bombax malabaricum	AF460192
Boophane disticha	AF373074
Boophane haemanthoides	AF373071
Bouea macrophylla	AB071691
Brachythecium albicans	JF280919
Brachythecium albicans	JF280920
Brachythecium asperrimum	JF280921
Brachythecium auriculatum	DQ497446
Brachythecium baicalense	JF280922
Brachythecium boreale	JF280923
Brachythecium buchananii	JF280924
Brachythecium buchananii	JF280925
Brachythecium campestre	JF280926
Brachythecium cf.	JF280927
Brachythecium conostomum	JF280928
Brachythecium coruscum	JF280929
Brachythecium coruscum	JF280930
Brachythecium dahuricum	JF280931
Brachythecium dahuricum	JF280932
Brachythecium dahuricum	JF280933
Brachythecium erythrorrhizon	JF280934
Brachythecium erythrorrhizon	JF280935
Brachythecium erythrorrhizon	JF280936
Brachythecium garovaglioides	DQ497445
Brachythecium glareosum	JF280937
Brachythecium glareosum	JF280938
Brachythecium helminthocladum	JF280939
Brachythecium irinae	JF280940
Brachythecium irinae	JF280941
Brachythecium irinae	JF280942
Brachythecium irinae	JF280943
Brachythecium irinae	JF280944
Brachythecium irinae	JF280945
Brachythecium jacuticum	JF280946
Brachythecium jacuticum	JF280947
Brachythecium jacuticum	JF280948
Brachythecium jacuticum	JF280949
Brachythecium jacuticum	JF280950
Brachythecium kuroishicum	DQ497444
Brachythecium laetum	JF280951
Brachythecium mildeanum	JF280952
Brachythecium rutabulum	JF280953
Brachythecium salebrosum	JF280954
Brachythecium salebrosum	JF280955
Brachythecium salebrosum	JF280956
Brachythecium salebrosum	JF280957
Brachythecium turgidum	JF280959
Brachythecium udum	JF280960
Brasiliocroton mamoninha	AY971175
Brassica napus	AB513367
Brassica napus	AB513368
Brassica oleracea	AY833603
Briquetia sonorae	AY591818
Brucea javanica	AY510155
Bruinsmia styracoides	AF396438
Brunsvigia bosmaniae	AF373072
Brunsvigia comptonii	AF373098
Brunsvigia radula	AF373083
Bulbine wiesei	AF234350
Burretiodendron esquirolii	AF460200
Burretiodendron esquirolii	AY629200
Burretiodendron esquirolii	AY629201
Burretiodendron esquirolii	AY629203
Burretiodendron esquirolii	AY629204
Burretiodendron esquirolii	AY629205
Burretiodendron kydiifolium	AY629202
Calanthe calanthoides	AF521063
Calanthe sylvatica	AB222034
Calanthe sylvatica	AB239293
Calanthe sylvatica	AB239294
Calanthe sylvatica	AB239295
Calanthe sylvatica	AB239296
Callirhoe involucrata	AY591819
Calocedrus decurrens	AY150679
Calocedrus decurrens	AY150680
Calocedrus decurrens	AY150681
Calocedrus decurrens	AY150682
Calocedrus decurrens	AY150683
Calocedrus decurrens	AY150684
Calocedrus decurrens	AY150685
Calocedrus formosana	AF287248
Calocedrus formosana	AY150691
Calocedrus formosana	AY150692
Calocedrus formosana	AY150693
Calocedrus formosana	AY150694
Calocedrus formosana	AY150695
Calocedrus macrolepis	AF287249
Calocedrus macrolepis	AY150686
Calocedrus macrolepis	AY150687
Calocedrus macrolepis	AY150688
Calocedrus macrolepis	AY150689
Calocedrus macrolepis	AY150690
Calocedrus macrolepis	HQ435647
Calocedrus macrolepis	HQ435648
Calocedrus macrolepis	HQ435649
Calocedrus macrolepis	HQ435650
Calocedrus macrolepis	HQ435651
Calocedrus macrolepis	HQ435652
Calocedrus macrolepis	HQ435653
Calocedrus macrolepis	HQ435654
Calocedrus macrolepis	HQ435655
Calocedrus macrolepis	HQ435656
Calocedrus macrolepis	HQ435657
Calocedrus macrolepis	HQ435658
Calyculogygas uruguayensis	AY591820
Camellia fascicularis	AF315485
Camellia flavida	AF315480
Camellia fusuiensis	AF315481
Camellia limonia	AF315479
Camellia longgangensis	AF315477
Camellia longruiensis	AF315478
Camellia micrantha	AF315484
Camellia nitidissima	AF315470
Camellia ptilosperma	AF315491
Camellia sinensis	AF315492
Camellia tunghinensis	AF315474
Campanula acarnanica	DQ304598
Campanula alpina	DQ304573
Campanula beckiana	DQ304619
Campanula bononiensis	DQ304571
Campanula cenisia	DQ304622
Campanula cenisia	DQ304623
Campanula cephallenica	DQ304597
Campanula cespitosa	DQ304621
Campanula debarensis	DQ304595
Campanula dichotoma	DQ304579
Campanula drabifolia	DQ304578
Campanula elatines	DQ304624
Campanula elatinoides	DQ304625
Campanula erinus	DQ304580
Campanula fenestrellata	DQ304592
Campanula fenestrellata	DQ304593
Campanula fenestrellata	DQ304594
Campanula fragilis	DQ304626
Campanula fragilis	DQ304627
Campanula fragilis	DQ304628
Campanula fragilis	DQ304629
Campanula garganica	DQ304596
Campanula hercegovina	DQ304616
Campanula hercegovina	DQ304617
Campanula hercegovina	DQ304618
Campanula isophylla	DQ304630
Campanula justiniana	DQ304613
Campanula lambertiana	DQ304609
Campanula marchesettii	DQ304612
Campanula morettiana	DQ304602
Campanula peregrina	EU177772
Campanula persicifolia	DQ304590
Campanula portenschlagiana	DQ304600
Campanula poscharskyana	DQ304601
Campanula primulifolia	EU177773
Campanula pulla	DQ304605
Campanula pyramidalis	DQ304606
Campanula raineri	DQ304604
Campanula reatina	DQ304599
Campanula rotundifolia	DQ304615
Campanula scheuchzeri	DQ304614
Campanula secundiflora	DQ304608
Campanula spicata	DQ304574
Campanula stenocodon	DQ304620
Campanula stevenii	DQ304591
Campanula thyrsoides	DQ304575
Campanula tommasiniana	DQ304611
Campanula trachelium	DQ304572
Campanula uniflora	DQ304588
Campanula versicolor	DQ304607
Campanula waldsteiniana	DQ304610
Campanula zoysii	DQ304603
Campylophyllum sommerfeltii	AY693654
Cardamine flexuosa	EF523392
Cardamine flexuosa	EF523394
Cardamine flexuosa	EF523395
Cardamine flexuosa	EF523396
Cardamine flexuosa	EF523398
Cardamine flexuosa	EF523399
Cardamine flexuosa	EF523401
Cardamine flexuosa	EF523402
Cardamine hirsuta	EF523391
Cardamine hirsuta	EF523397
Cardamine hirsuta	EF523400
Carex vallis-pulchrae	AH010364
Carphephorus corymbosus	HQ416307
Carphephorus corymbosus	HQ416308
Carphephorus corymbosus	HQ416309
Carphephorus corymbosus	HQ416310
Carphephorus corymbosus	HQ416311
Carphephorus corymbosus	HQ416312
Carphephorus corymbosus	HQ416313
Carphephorus corymbosus	HQ416314
Carpolyza spiralis	AF373086
Carthamus glaucus	HQ407425
Carthamus tinctorius	EF483943
Carthamus tinctorius	EF483944
Carthamus tinctorius	EF483945
Carthamus tinctorius	EF483946
Carthamus tinctorius	EF483947
Carthamus tinctorius	EF483948
Carthamus tinctorius	EF483949
Carthamus tinctorius	EF483950
Carya tonkinensis	AF303826
Ceratobasidium sp.	AB286939
Ceratobasidium sp.	AB286940
Ceratobasidium sp.	AB286941
Ceratobasidium sp.	AB286942
Cercidiphyllum japonicum	AF147756
Chaetanthera acerosa	DQ355905
Chaetanthera acerosa	DQ355909
Chaetanthera acerosa	DQ355914
Chaetanthera apiculata	DQ355910
Chaetanthera brachylepis	DQ355848
Chaetanthera cf.	DQ355862
Chaetanthera cf.	DQ355908
Chaetanthera cf.	DQ355917
Chaetanthera chilensis	DQ355841
Chaetanthera chiquianensis	DQ355851
Chaetanthera ciliata	DQ355849
Chaetanthera cochlearifolia	DQ355895
Chaetanthera dioica	DQ355893
Chaetanthera dioica	DQ355898
Chaetanthera eryngioides	DQ355839
Chaetanthera euphrasioides	DQ355866
Chaetanthera flabellata	DQ355867
Chaetanthera floccosa	DQ355879
Chaetanthera glabrata	DQ355854
Chaetanthera glabrata	DQ355856
Chaetanthera glabrata	DQ355858
Chaetanthera gnaphalioides	DQ355906
Chaetanthera incana	DQ355885
Chaetanthera leptocephala	DQ355873
Chaetanthera limbata	DQ355855
Chaetanthera linearis	DQ355869
Chaetanthera linearis	DQ355870
Chaetanthera linearis	DQ355872
Chaetanthera linearis	DQ355874
Chaetanthera linearis	DQ355875
Chaetanthera linearis	DQ355876
Chaetanthera linearis	DQ355877
Chaetanthera lycopodioides	DQ355919
Chaetanthera lycopodioides	DQ355920
Chaetanthera microphylla	DQ355871
Chaetanthera minuta	DQ355890
Chaetanthera minuta	DQ355907
Chaetanthera moenchioides	DQ355844
Chaetanthera moenchioides	DQ355846
Chaetanthera pentacaenoides	DQ355904
Chaetanthera perpusilla	DQ355880
Chaetanthera peruviana	DQ355850
Chaetanthera planiseta	DQ355892
Chaetanthera planiseta	DQ355915
Chaetanthera prostrata	DQ355868
Chaetanthera pulvinata	DQ355894
Chaetanthera pulvinata	DQ355903
Chaetanthera pulvinata	DQ355918
Chaetanthera pusilla	DQ355891
Chaetanthera pusilla	DQ355916
Chaetanthera revoluta	DQ355899
Chaetanthera revoluta	DQ355901
Chaetanthera sp.	DQ355913
Chaetanthera spathulata	DQ355864
Chaetanthera sphaeroidalis	DQ355897
Chaetanthera stuebelii	DQ355896
Chaetanthera stuebelii	DQ355911
Chaetanthera stuebelii	DQ355912
Chaetanthera tenella	DQ355882
Chaetanthera villosa	DQ355845
Chaetanthera villosa	DQ355865
Chamaecyparis nootkatensis	AY283433
Chamaedaphne calyculata	AF358873
Chirita bifolia	JF912549
Chirita macrophylla	JF912554
Chlamydomonas gelatinosa	CGU66948
Chloranthus angustifolius	AF280416
Chloranthus erectus	AF280410
Chloranthus fortunei	AF280419
Chloranthus henryi	AF280415
Chloranthus japonicus	AF280418
Chloranthus nervosus	AF280417
Chloranthus oldhamii	AF280414
Chloranthus serratus	AF280412
Chloranthus sessilifolius	AF280413
Chloranthus spicatus	AF280411
Chondrus ocellatus	AY465862
Chorisia speciosa	AF460191
Chorizanthe angustifolia	EU753735
Chorizanthe angustifolia	EU753736
Chorizanthe angustifolia	EU753737
Chorizanthe angustifolia	EU753738
Chorizanthe angustifolia	EU753739
Chorizanthe cuspidata	EU753740
Chorizanthe cuspidata	EU753741
Chorizanthe cuspidata	EU753742
Chorizanthe cuspidata	EU753743
Chorizanthe cuspidata	EU753744
Chorizanthe cuspidata	EU753756
Chorizanthe cuspidata	EU753757
Chorizanthe diffusa	EU753730
Chorizanthe diffusa	EU753731
Chorizanthe diffusa	EU753732
Chorizanthe diffusa	EU753733
Chorizanthe diffusa	EU753734
Chorizanthe douglasii	EU753775
Chorizanthe howellii	EU753776
Chorizanthe howellii	EU753777
Chorizanthe howellii	EU753778
Chorizanthe howellii	EU753779
Chorizanthe howellii	EU753780
Chorizanthe pungens	EU753749
Chorizanthe pungens	EU753750
Chorizanthe pungens	EU753751
Chorizanthe pungens	EU753752
Chorizanthe pungens	EU753758
Chorizanthe pungens	EU753759
Chorizanthe pungens	EU753760
Chorizanthe pungens	EU753761
Chorizanthe pungens	EU753762
Chorizanthe pungens	EU753766
Chorizanthe pungens	EU753771
Chorizanthe pungens	EU753772
Chorizanthe pungens	EU753774
Chorizanthe robusta	EU753745
Chorizanthe robusta	EU753746
Chorizanthe robusta	EU753747
Chorizanthe robusta	EU753748
Chorizanthe robusta	EU753753
Chorizanthe robusta	EU753754
Chorizanthe robusta	EU753755
Chorizanthe robusta	EU753763
Chorizanthe robusta	EU753764
Chorizanthe robusta	EU753765
Chorizanthe robusta	EU753767
Chorizanthe robusta	EU753768
Chorizanthe robusta	EU753769
Chorizanthe robusta	EU753770
Chorizanthe robusta	EU753773
Chorizanthe valida	EU753781
Chorizanthe valida	EU753782
Chorizanthe valida	EU753783
Chorizanthe valida	EU753784
Chorizanthe valida	EU753785
Chroogomphus rutilus	AF205639
Chunia bucklandioides	AF108464
Chunia bucklandioides	AF127503
Chytriomyces hyalinus	DQ536499
Chytriomyces sp.	DQ536498
Cintractia sorghi-vulgaris	DQ200931
Citeromyces siamensis	JN016715
Cleome aculeata	HM044288
Cleome aculeata	HM044289
Cleome africana	HM044222
Cleome angustifolia	HM044250
Cleome angustifolia	HM044251
Cleome breyeri	HM044258
Cleome cleomoides	HM044243
Cleome cleomoides	HM044244
Cleome coluteoides	HM044224
Cleome domingensis	HM044292
Cleome droserifolia	HM044229
Cleome elegantissima	HM044272
Cleome gigantea	HM044283
Cleome hassleriana	HM044293
Cleome hassleriana	HM044294
Cleome luederitziana	HM044256
Cleome macrophylla	HM044262
Cleome maculata	HM044263
Cleome melanosperma	HM044284
Cleome microaustralica	HM044245
Cleome microaustralica	HM044246
Cleome ornithopodioides	HM044269
Cleome oxalidea	HM044247
Cleome oxyphylla	HM044261
Cleome paradoxa	HM044257
Cleome quinquenervia	HM044228
Cleome schimperi	HM044273
Cleome serrulata	HM044237
Cleome siliculifera	HM044286
Cleome siliculifera	HM044287
Cleome sp.	HM044248
Cleome spinosa	HM044295
Cleome spinosa	HM044296
Cleome stricta	HM044259
Cleome strigosa	HM044260
Cleome tenuifolia	HM044280
Cleome tucumanensis	HM044291
Cleome turkmena	HM044231
Cleome uncifera	HM044249
Cleome violacea	HM044223
Cleome viscosa	HM044241
Cleome viscosa	HM044242
Cleomella brevipes	HM044232
Cleomella hillmanii	HM044233
Cleomella plocasperma	HM044234
Coccocarpia erythroxyli	AF429283
Coccomyxa glaronensis	AY333646
Coelogyne cristata	AF302742
Coelogyne velutina	AF302753
Coelostegia borneensis	AF233311
Coelostegia borneensis	AF233312
Coffea abeokutae	AF542977
Coffea arabica	AF542981
Coffea arabica	AF542988
Coffea arnoldiana	AF542978
Coffea aruwimiensis	AF542979
Coffea canephora	AF542982
Coffea canephora	AF542984
Coffea congensis	AF542983
Coffea dewevrei	AF542985
Coffea dewevrei	AF542999
Coffea dewevrei	AF543000
Coffea dewevrei	AF543001
Coffea dewevrei	AF543002
Coffea dewevrei	AF543003
Coffea dewevrei	AF543004
Coffea dewevrei	AF543005
Coffea dewevrei	AF543006
Coffea dewevrei	AF543007
Coffea eugenioides	AF542986
Coffea excelsa	AF542987
Coffea kapakata	AF542989
Coffea khasiana	AF542991
Coffea liberica	AF542992
Coffea racemosa	AF542993
Coffea salvatrix	AF542994
Coffea stenophylla	AF542995
Coffea zanguebariae	AF542998
Collybia confluens	AF345804
Colocasia antiquorum	AF469032
Colocasia esculenta	AY081000
Coltricia perennis	DQ234559
Coltricia perennis	DQ234560
Coltricia perennis	DQ234561
Commiphora sp.	KF664194
Coprinus cinereus	AF345819
Coprinus comatus	AF345823
Coprinus disseminatus	AF345809
Coprinus fissolanatus	AF345812
Coprinus flocculosus	AF345818
Coprinus lagopus	AF345813
Coprinus micaceus	AF345808
Coprinus radians	AF345822
Coprinus stercoreus	AF345817
Cornus officinalis	KC206439
Cornus officinalis	KC292916
Cornus officinalis	KC292917
Cornus officinalis	KC292918
Cornus officinalis	KC292919
Cornus officinalis	KC292920
Cortusa matthioli	AY232293
Cortusa matthioli	AY232294
Cortusa matthioli	AY232295
Cortusa matthioli	AY566866
Cortusa matthioli	AY566867
Corylopsis glabrescens	AF127516
Corylopsis glabrescens	EF456714
Corylopsis glabrescens	EF456715
Corylopsis glandulifera	EF456718
Corylopsis glandulifera	EF456719
Corylopsis hypoglauca	EF456708
Corylopsis hypoglauca	EF456709
Corylopsis multiflora	EF456722
Corylopsis omeiensis	EF456721
Corylopsis sinensis	EF456710
Corylopsis sinensis	EF456711
Corylopsis sinensis	EF456712
Corylopsis spicata	EF456713
Corylopsis spicata	EF456716
Corylopsis spicata	EF456717
Coscinodon hartzii	EU715365
Coscinodon hartzii	EU715366
Coscinodon hartzii	EU715367
Coscinodon hartzii	EU715368
Coscinodon hartzii	EU715369
Coscinodon humilis	EU715356
Coscinodon humilis	EU715357
Coscinodon humilis	EU715358
Cosmarium angulosum	AF154858
Cosmarium fontrabiense	AF154863
Cosmarium obtusatum	AF154854
Cosmarium obtusatum	AF154856
Cosmarium rectangulare	AF154860
Cosmarium succisum	AF154861
Cosmarium tumidum	AF154862
Cosmarium undulatum	AF154859
Cosmos bipinnatus	CBU67114
Costus afer	AY972934
Costus aff.	AY972891
Costus aff.	AY972899
Costus allenii	AY972877
Costus amazonicus	AY972879
Costus arabicus	AY972880
Costus arabicus	AY972881
Costus asplundii	AY972885
Costus bracteatus	AY972892
Costus chartaceus	AY972911
Costus claviger	AY972882
Costus comosus	AY972924
Costus dirzoi	AY972930
Costus dubius	AY972933
Costus dubius	AY972936
Costus erythrocoryne	AY972886
Costus erythrophyllus	AY972912
Costus erythrothyrsus	AY972889
Costus guanaiensis	AY972883
Costus guanaiensis	AY972884
Costus guanaiensis	AY972917
Costus laevis	AY972918
Costus laevis	AY972919
Costus laevis	AY972922
Costus lasius	AY972893
Costus lasius	AY972894
Costus laterifolius	AY972938
Costus laterifolius	AY972940
Costus letestui	AY972939
Costus leucanthus	AY972913
Costus lima	AY972925
Costus lima	AY972926
Costus longebracteolatus	AY972887
Costus lucanusianus	AY972935
Costus malortieanus	AY972890
Costus montanus	AY972928
Costus montanus	AY972929
Costus osae	AY972927
Costus pictus	AY972932
Costus productus	AY972895
Costus pulverulentus	AY972896
Costus pulverulentus	AY972897
Costus pulverulentus	AY972898
Costus pulverulentus	AY972908
Costus pulverulentus	AY972909
Costus scaber	AY972900
Costus scaber	AY972901
Costus scaber	AY972902
Costus scaber	AY972904
Costus scaber	AY972905
Costus spicatus	AY972903
Costus spiralis	AY972914
Costus spiralis	AY972915
Costus stenophyllus	AY972931
Costus talbotii	AY972937
Costus varzearum	AY972888
Costus varzearum	AY972916
Costus villosissimus	AY972878
Costus vinosus	AY972923
Costus wilsonii	AY972920
Costus wilsonii	AY972921
Costus woodsonii	AY972906
Costus woodsonii	AY972907
Costus zingiberoides	AY972910
Cotinus coggygria	AY510157
Craigia yunnanensis	AF460199
Crinum campanulatum	AF373088
Crinum macowanii	AF373094
Crinum variabile	AF373090
Cristaria adenophora	AY372995
Cristaria andicola	AY372999
Cristaria andicola	AY591821
Cristaria aspera	AY372993
Cristaria aspera	AY373002
Cristaria concinna	AY373008
Cristaria cyanea	AY372998
Cristaria dissecta	AY372991
Cristaria dissecta	AY372994
Cristaria flexuosa	AY373005
Cristaria fuentesiana	AY372990
Cristaria glaucophylla	AY372997
Cristaria gracilis	AY373003
Cristaria gracilis	FJ204684
Cristaria integerrima	AY372996
Cristaria integerrima	AY373007
Cristaria leucantha	AY372989
Cristaria molinae	AY373000
Cristaria multifida	AY372992
Cristaria multifida	AY373006
Cristaria ovata	AY373001
Cristaria viridi-luteola	AY373004
Crossyne guttata	AF373089
Croton abutiloides	AY971176
Croton alabamensis	AY971177
Croton alabamensis	AY971178
Croton alabamensis	AY971179
Croton alabamensis	DQ227506
Croton alabamensis	DQ227507
Croton alabamensis	DQ227508
Croton alabamensis	DQ227509
Croton alabamensis	DQ227510
Croton alabamensis	DQ227511
Croton alabamensis	DQ227512
Croton alabamensis	DQ227513
Croton alabamensis	DQ227514
Croton alabamensis	DQ227515
Croton alabamensis	DQ227516
Croton alabamensis	DQ227517
Croton alabamensis	DQ227518
Croton alabamensis	DQ227519
Croton alabamensis	DQ227520
Croton alabamensis	DQ227521
Croton alabamensis	DQ227522
Croton alabamensis	DQ227523
Croton alabamensis	DQ227524
Croton antisyphiliticus	AY971180
Croton argyranthemus	AY971182
Croton betulinus	AY971183
Croton bixoides	AY971184
Croton bonplandianus	AY971185
Croton bracteatus	AY971186
Croton bredemeyeri	AY971187
Croton cajucara	AY971188
Croton californicus	AY971189
Croton capitatus	AY971190
Croton caracasanus	DQ227525
Croton cascarilloides	AY971191
Croton caudatus	AY971192
Croton cf.	AY971237
Croton chilensis	AY971193
Croton chilensis	EU586905
Croton chimboracensis	AY971204
Croton ciliatoglandulifer	AY971194
Croton conduplicatus	AY971195
Croton conduplicatus	AY971196
Croton coriaceus	AY971197
Croton coriaceus	AY971198
Croton coriifolius	AY971199
Croton corylifolius	DQ227526
Croton craspedotrichus	DQ227532
Croton crassifolius	AY971200
Croton crocodilorum	AY971201
Croton cuneatus	AY971202
Croton dioicus	AY971203
Croton draco	DQ227533
Croton elegans	AY971205
Croton elegans	AY971206
Croton elegans	AY971207
Croton elliottii	AY971208
Croton flavens	AY971209
Croton floccosus	AY971210
Croton glandulosus	AY971211
Croton gossypiifolius	AY971212
Croton gossypiifolius	AY971213
Croton gratissimus	AY971214
Croton guianensis	AY971215
Croton guildingii	AY971254
Croton heteranthus	AY971216
Croton huberi	AY971217
Croton hutchinsonianus	AY971218
Croton impressus	AY971219
Croton insularis	AY971220
Croton kerrii	AY971221
Croton klotzschianus	AY971222
Croton kongensis	AY971223
Croton laceratoglandulosus	DQ836744
Croton lachnocarpus	AY971224
Croton lechleri	AY971225
Croton leptostachyus	AY971226
Croton lucidus	AY971227
Croton lundellii	DQ227527
Croton malambo	AY971228
Croton martinianus	AY971229
Croton matourensis	AY971230
Croton megalodendron	AY971231
Croton micans	AY971232
Croton michauxii	AY971233
Croton microtiglium	AY971234
Croton montevidensis	AY971235
Croton nephrophyllus	DQ227534
Croton niveus	AY971236
Croton niveus	DQ227535
Croton ovalifolius	AY971238
Croton poilanei	AY971239
Croton punctatus	AY971240
Croton pungens	AY971241
Croton repens	AY971242
Croton ripensis	AY971243
Croton roxburghii	AY971244
Croton ruizianus	AY971245
Croton schiedeanus	AY971246
Croton setiger	AY971247
Croton setiger	AY971248
Croton setiger	AY971249
Croton socotranus	AY971250
Croton speciosus	AY971251
Croton suaveolens	AY971252
Croton trinitatis	AY971255
Croton varelae	DQ227536
Croton verreauxii	AY971257
Croton yecorensis	AY971258
Croton yucatanensis	DQ227537
Croton zambesicus	AY971259
Croton zambesicus	AY971260
Cullenia ceylanica	AF233316
Cullenia ceylanica	AF233317
Cullenia rosayroana	AF233318
Cuspidia cernua	DQ444717
Cyathus striatus	DQ486697
Cybistetes longifolia	AF373093
Cymbidium aloifolium	AF284695
Cymbidium aloifolium	AJ300269
Cymbidium bicolor	AF284696
Cymbidium cyperifolium	AF284719
Cymbidium cyperifolium	JF729011
Cymbidium dayanum	AF284697
Cymbidium defoliatum	AF284718
Cymbidium devonianum	JF729005
Cymbidium eburneum	AF284709
Cymbidium eburneum	AF284710
Cymbidium eburneum	JF729012
Cymbidium elegans	JF729009
Cymbidium ensifolium	AF284716
Cymbidium ensifolium	AF284717
Cymbidium faberi	AF284721
Cymbidium floribundum	AF284698
Cymbidium giganteum	JF729013
Cymbidium goeringii	AF284722
Cymbidium goeringii	AF284723
Cymbidium hookerianum	JF729010
Cymbidium insigne	AF284707
Cymbidium kanran	AF284720
Cymbidium lancifolium	AF284724
Cymbidium lowianum	JF729007
Cymbidium mastersii	AF284711
Cymbidium mastersii	JF729006
Cymbidium pumilum	AF284699
Cymbidium sinense	AF284714
Cymbidium sinense	AF284715
Cymbidium suavissimum	AF284700
Cymbidium tigrinum	AF284713
Cymbidium tigrinum	JF729008
Cymbonotus lawsonianus	DQ444730
Cynomorium songaricum	HQ222981
Cyrtandra anthropophagorum	EU919987
Cyrtandra aurantiicarpa	EU919971
Cyrtandra cf.	EU919967
Cyrtandra cf.	EU919990
Cyrtandra coccinea	EU919972
Cyrtandra compressa	EU919970
Cyrtandra feaniana	EU919960
Cyrtandra jonesii	EU919965
Cyrtandra kusaimontana	EU919945
Cyrtandra leucantha	EU919988
Cyrtandra milnei	EU919986
Cyrtandra nukuhivensis	EU919966
Cyrtandra occulta	EU919989
Cyrtandra ootensis	EU919944
Cyrtandra ootensis	EU919961
Cyrtandra ootensis	EU919962
Cyrtandra ootensis	EU919964
Cyrtandra pendula	EU919979
Cyrtandra picta	EU919978
Cyrtandra pogonantha	EU919968
Cyrtandra pulchella	EU919941
Cyrtandra richii	EU919969
Cyrtandra samoensis	EU919942
Cyrtandra samoensis	EU919943
Cyrtandra sp.	EU919932
Cyrtandra sp.	EU919933
Cyrtandra sp.	EU919934
Cyrtandra sp.	EU919935
Cyrtandra sp.	EU919936
Cyrtandra sp.	EU919973
Cyrtandra sp.	EU919974
Cyrtandra sp.	EU919975
Cyrtandra sp.	EU919976
Cyrtandra sp.	EU919977
Cyrtandra sp.	EU919985
Cyrtandra sulcata	EU919980
Cyrtandra thibaultii	EU919963
Cyrtandra urvillei	EU919946
Cystoderma amianthinum	GU296098
Dactylaena microphylla	HM044279
Dactylella asthenopaga	DAU51962
Dactylella copepodii	DCU51964
Dactylella gampsospora	DGU51960
Dactylella huisuniana	DHU51965
Dactylella polybrocha	DPU51973
Dalechampia cuyabensis	GQ463772
Dalechampia magnoliifolia	GQ463774
Dalechampia schottii	GQ463763
Dalechampia schottii	GQ463764
Dalechampia sp.	GQ463770
Dalechampia sp.	GQ463771
Daphniphyllum calycinum	AF379856
Daphnopsis philippiana	GQ471044
Dendrobium somai	AF521616
Dendrobium somai	EU840692
Dendrochilum glumaceum	AF030048
Dirca decipiens	GQ471033
Dirca decipiens	GQ471034
Dirca mexicana	GQ471035
Dirca occidentalis	GQ471036
Dirca palustris	GQ471037
Dirca palustris	GQ471038
Dirca palustris	GQ471039
Dirca palustris	GQ471040
Dirca palustris	GQ471041
Dirca palustris	GQ471042
Dirca palustris	GQ471043
Dirhamphis sp.	AY591822
Disanthus cercidifolius	AF127507
Distylium racemosum	AF074249
Drimycarpus racemosus	KF664195
Durio acutifolius	AF287700
Durio affinis	AF287705
Durio beccarianus	AF287706
Durio beccarianus	AF287707
Durio carinatus	AF287708
Durio dulcis	AF287713
Durio dulcis	AF287714
Durio dulcis	AF287715
Durio grandiflorus	AF233320
Durio graveolens	AF287718
Durio graveolens	AF287719
Durio graveolens	AF287720
Durio griffithii	AF233309
Durio griffithii	AF233310
Durio kutejensis	AF287716
Durio kutejensis	AF287717
Durio lanceolatus	AF287709
Durio lowianus	AF287711
Durio oblongus	AF233307
Durio oblongus	AF287703
Durio oxleyanus	AF233306
Durio oxleyanus	AF287712
Durio singaporensis	AF287701
Durio singaporensis	AF287702
Durio testudinarium	AF233308
Durio testudinarium	AF287704
Durio zibethinus	AF233304
Durio zibethinus	AF233305
Durio zibethinus	AF287710
Dymondia margaretae	DQ444731
Dysmorphococcus globosus	AF033280
Eatonella nivea	AF229300
Echinodium hispidum	EU477599
Echinodium prolixum	EU477598
Echinodium renauldii	EU477605
Echinodium setigerum	EU477607
Echinodium spinosum	EU477603
Echinodium umbrosum	EU477602
Edraianthus tenuifolius	DQ304576
Elmera racemosa	AB248849
Encelia actoni	DQ383853
Encelia actoni	DQ383854
Encelia asperifolia	DQ383855
Encelia californica	DQ383856
Encelia canescens	AF465853
Encelia canescens	DQ383857
Encelia conspersa	DQ383859
Encelia densifolia	DQ383860
Encelia farinosa	DQ383877
Encelia farinosa	DQ383878
Encelia farinosa	DQ383879
Encelia frutescens	DQ383861
Encelia frutescens	DQ383862
Encelia frutescens	DQ383863
Encelia halimifolia	DQ383864
Encelia halimifolia	DQ383865
Encelia hispida	DQ383858
Encelia laciniata	DQ383866
Encelia laciniata	DQ383867
Encelia palmeri	DQ383868
Encelia palmeri	DQ383869
Encelia palmeri	DQ383870
Encelia ravenii	DQ383871
Encelia resinifera	DQ383872
Encelia resinifera	DQ383873
Encelia ventorum	DQ383874
Encelia virginensis	DQ383875
Encelia virginensis	DQ383876
Enceliopsis argophylla	DQ383880
Enceliopsis covillei	DQ383881
Enceliopsis nudicaulis	DQ383882
Enceliopsis nudicaulis	EF133504
Enceliopsis nutans	DQ383883
Entoloma sinuatum	DQ486700
Entomophobia kinabaluensis	AF302732
Ephemerum sessile	AY796285
Epidermophyton floccosum	AJ000629
Epigeneium nakaharaei	AF521618
Eremalche exilis	AY591823
Eriogonum nudum	EU753786
Eriophorum angustifolium	DQ998950
Eudorina elegans	AF098166
Eudorina elegans	AF098168
Eudorina elegans	AF098173
Eudorina elegans	AF182436
Eudorina elegans	AF486528
Eudorina elegans	AF486529
Eudorina elegans	AF486530
Eudorina elegans	AF486531
Eudorina elegans	AF486532
Eudorina elegans	AF486533
Eudorina elegans	AF486534
Eudorina elegans	AF486537
Eudorina illinoisensis	AF098174
Eudorina sp.	AF486526
Eudorina sp.	AF486527
Eudorina sp.	AF486536
Euphorbia falcata	GU984328
Euphorbia humilis	GU984329
Euphorbia pannonica	GU984331
Euphorbia petrophila	GU984332
Euphorbia seguieriana	GU984330
Euphorbia stepposa	GU984333
Euptelea pleiosperma	AF162214
Eurhynchiastrum pulchellum	GQ254298
Eurhynchiastrum pulchellum	GQ254299
Exbucklandia populnea	AF108463
Exbucklandia populnea	AF127504
Exbucklandia tonkinensis	AF108465
Exbucklandia tonkinensis	AF127505
Excentrodendron hsienmu	AF460201
Excentrodendron hsienmu	AY629198
Excentrodendron hsienmu	AY629199
Excentrodendron obconicum	AY629197
Fagopyrum cymosum	DQ780600
Fagopyrum cymosum	DQ780602
Firmiana major	AF460186
Firmiana platanifolia	AF460185
Flammulaster sp.	HQ827176
Fothergilla major	AF074250
Frahmiella acicula	GU075852
Frahmiella acicula	GU075853
Fryxellia pygmaea	AY591824
Fuertesimalva echinata	FJ204685
Fusarium sp.	EU124522
Fusarium sp.	EU124523
Gadellia lactiflora	EU177776
Galerina sp.	HQ827179
Gastrochilus japonicus	AY228503
Gastrorchis francoisii	AB222023
Gastrorchis francoisii	AB239254
Gastrorchis francoisii	AB239255
Gastrorchis francoisii	AB239256
Gastrorchis francoisii	AB239257
Gastrorchis humblotii	AB222024
Gastrorchis humblotii	AB222025
Gastrorchis humblotii	AB239258
Gastrorchis humblotii	AB239259
Gastrorchis humblotii	AB239260
Gastrorchis humblotii	AB239261
Gastrorchis humblotii	AB239262
Gastrorchis humblotii	AB239263
Gastrorchis humblotii	AB239264
Gastrorchis humblotii	AB239265
Gastrorchis lutea	AB222027
Gastrorchis lutea	AB239269
Gastrorchis lutea	AB239270
Gastrorchis lutea	AB239271
Gastrorchis lutea	AB239272
Gastrorchis tuberculosa	AB222026
Gastrorchis tuberculosa	AB239266
Gastrorchis tuberculosa	AB239267
Gastrorchis tuberculosa	AB239268
Gaultheria taiwaniana	AF432429
Gaya atiquipana	AY591825
Gaylussacia brachycera	AF273714
Gaylussacia brasiliensis	AF273722
Gaylussacia dumosa	AF273719
Gaylussacia frondosa	AF273715
Gaylussacia frondosa	AF273716
Gaylussacia incana	AF273724
Gaylussacia pallida	AF273723
Gaylussacia tomentosa	AF273717
Gaylussacia tomentosa	AF273718
Gaylussacia virgata	AF273725
Gazania krebsiana	DQ444718
Geesinkorchis phaiostele	AF302733
Geniculifera cystosporia	GCU51966
Geodorum densiflorum	AF284726
Geraea canescens	DQ383885
Geraea viscida	DQ383884
Geranium sibiricum	DQ309044
Glandularia araucana	FJ867429
Glandularia araucana	FJ867430
Glandularia aristigera	FJ867423
Glandularia aristigera	FJ867424
Glandularia aurantiaca	FJ867425
Glandularia aurantiaca	FJ867426
Glandularia aurantiaca	FJ867427
Glandularia bipinnatifida	FJ867440
Glandularia bipinnatifida	FJ867441
Glandularia cheitmaniana	FJ867444
Glandularia chiricahensis	FJ867436
Glandularia crithmifolia	FJ867443
Glandularia dissecta	FJ867418
Glandularia dissecta	FJ867419
Glandularia fasciculata	FJ867447
Glandularia flava	FJ867428
Glandularia gooddingii	FJ867437
Glandularia gooddingii	FJ867438
Glandularia gooddingii	FJ867439
Glandularia guaranitica	FJ867433
Glandularia guaranitica	FJ867434
Glandularia guaranitica	FJ867435
Glandularia hookeriana	FJ867448
Glandularia incisa	FJ867420
Glandularia mendocina	FJ867421
Glandularia mendocina	FJ867422
Glandularia microphylla	FJ867432
Glandularia peruviana	FJ867445
Glandularia scrobiculata	FJ867446
Glandularia subincana	FJ867442
Glandularia tenera	FJ867431
Gonium maiaprilis	AB623042
Goodyera macrantha	AF366894
Goodyera maximowicziana	AF366895
Goodyera repens	AF366896
Goodyera schlechtendaliana	AF366897
Goodyera velutina	AF366898
Goodyera x	JF791767
Goodyera x	JF791768
Goodyera x	JF791769
Goodyera x	JF791770
Goodyera x	JF791771
Goodyera x	JF791772
Goodyera x	JF791773
Goodyera x	JF791774
Goodyera x	JF791775
Goodyera x	JF791776
Goodyera x	JF791777
Goodyera x	JF791778
Goodyera x	JF791779
Goodyera x	JF791780
Goodyera x	JF791781
Goodyera x	JF791782
Goodyera x	JF791783
Goodyera x	JF791784
Goodyera x	JF791785
Goodyera x	JF791786
Gossypium anapoides	AF057764
Gossypium anapoides	AF057765
Gossypium anapoides	AF057766
Gossypium australe	AF057761
Gossypium australe	AF057762
Gossypium australe	AF057763
Gossypium bickii	AF057756
Gossypium bickii	AF057757
Gossypium bickii	AF057758
Gossypium costulatum	AF057767
Gossypium costulatum	AF057768
Gossypium cunninghamii	AF057770
Gossypium cunninghamii	AF057771
Gossypium enthyle	AF057772
Gossypium enthyle	AF057773
Gossypium exiguum	AF057774
Gossypium exiguum	AF057775
Gossypium exiguum	AF057776
Gossypium exiguum	AF057777
Gossypium exiguum	AF057778
Gossypium londonderriense	AF057779
Gossypium londonderriense	AF057780
Gossypium londonderriense	AF057781
Gossypium marchantii	AF057782
Gossypium marchantii	AF057783
Gossypium marchantii	AF057784
Gossypium marchantii	AF057785
Gossypium nelsonii	AF057759
Gossypium nelsonii	AF057760
Gossypium nobile	AF057786
Gossypium pilosum	AF057787
Gossypium pilosum	AF057788
Gossypium pilosum	AF057791
Gossypium pilosum	AF057792
Gossypium populifolium	AF057793
Gossypium populifolium	AF057794
Gossypium populifolium	AF057795
Gossypium populifolium	AF057796
Gossypium populifolium	AF057797
Gossypium populifolium	AF057798
Gossypium pulchellum	AF057799
Gossypium pulchellum	AF057800
Gossypium pulchellum	AF057801
Gossypium robinsonii	AF057754
Gossypium robinsonii	AF057755
Gossypium rotundifolium	AF057802
Gossypium rotundifolium	AF057803
Gossypium rotundifolium	AF057804
Gossypium rotundifolium	AF057805
Gossypium rotundifolium	AF057806
Gossypium rotundifolium	AF057807
Gossypium sp.	GSU56805
Gossypium sturtianum	AF057749
Gossypium sturtianum	AF057750
Gossypium sturtianum	AF057751
Gossypium sturtianum	AF057752
Gossypium sturtianum	AF057753
Gracilariopsis lemaneiformis	JQ728682
Grimmia cribrosa	EU715359
Grimmia cribrosa	EU715360
Grimmia cribrosa	EU715361
Grimmia cribrosa	EU715362
Grimmia cribrosa	EU715363
Grimmia cribrosa	EU715364
Gutierrezia sarothrae	AY523849
Gymnopus contrarius	DQ486708
Gymnopus dryophilus	DQ241781
Gymnostomum calcareum	AY796279
Gynatrix pulchella	AY591826
Hamamelis mollis	AF074252
Haplocarpha lanata	DQ444732
Haplocarpha lyrata	DQ444733
Haplocarpha nervosa	DQ444734
Haplocarpha rueppellii	DQ444735
Haplocarpha scaposa	DQ444736
Haplocarpha schimperi	DQ444737
Haraella retrocalla	AY912261
Harpephyllum caffrum	KF664197
Hartwrightia floridana	HQ416321
Hartwrightia floridana	HQ416323
Helenium flexuosum	KF607070
Helianthus agrestis	AF047900
Helianthus annuus	AF047924
Helianthus annuus	AF047927
Helianthus bolanderi	AF047920
Helianthus bolanderi	AF047921
Helianthus bolanderi	AF047923
Helianthus debilis	AF047903
Helianthus debilis	AF047905
Helianthus glaucophyllus	AF047941
Helianthus nuttallii	AF047950
Helianthus praecox	AF047907
Helianthus praecox	AF047908
Helianthus praecox	AF047909
Helicteres guazumifolia	AF233300
Helwingia chinensis	AF200594
Helwingia japonica	AF200593
Hesperomannia arborescens	AY504696
Hesperomannia arbuscula	EF155776
Hesperomannia arbuscula	JN837112
Hesperomannia lydgatei	EF155777
Hesperomannia sp.	EF155778
Hessea breviflora	AF373095
Hessea pilosula	AF373079
Hessea pulcherrima	AF373092
Hessea stellaris	AF373096
Hessea stenosiphon	AF373087
Heuchera americana	AB292021
Heuchera americana	AF158954
Heuchera chlorantha	AB292022
Heuchera chlorantha	AF158955
Heuchera cylindrica	AB248850
Heuchera elegans	AB292023
Heuchera grossulariifolia	AB248852
Heuchera maxima	AB292024
Heuchera maxima	AF158956
Heuchera merriamii	AB292025
Heuchera micrantha	AB248853
Heuchera parvifolia	AB292035
Heuchera pilosissima	AB292036
Heuchera richardsonii	AB292026
Heuchera rubescens	AB292027
Heuchera rubescens	AF158957
Heuchera villosa	AB292028
Hibiscus coccineus	AY341386
Hibiscus costatus	EU188862
Hibiscus costatus	EU188863
Hibiscus costatus	EU188864
Hibiscus dasycalyx	AY341388
Hibiscus grandiflorus	AY341389
Hibiscus macrophyllus	EU188898
Hibiscus moscheutos	AY341390
Hibiscus moscheutos	AY341391
Hibiscus moscheutos	AY341392
Hibiscus moscheutos	AY341393
Hibiscus rosa-sinensis	AF460187
Hibiscus syriacus	AF460188
Hibiscus trionum	AY341385
Hieracium artabirense	FJ613406
Hieracium cryptonaevum	FJ613405
Hieracium hypopityforme	FJ613417
Hieracium karagoellense	FJ613412
Hieracium karagoellense	FJ613413
Hieracium lazicum	FJ613411
Hieracium managettae	FJ613408
Hieracium managettae	FJ613409
Hieracium microtum	FJ613414
Hieracium onosmopsis	FJ613407
Hieracium sarykamyschense	FJ613410
Hieracium tamderense	FJ613415
Hieracium tamderense	FJ613416
Hirpicium echinus	DQ444719
Hochreutinera amplexifolia	AY591827
Hoheria angustifolia	AY591828
Hoheria angustifolia	FJ204687
Hoheria sexstylosa	AY591829
Hoheria sp.	AY591830
Holboellia angustifolia	AY029790
Holboellia grandiflora	AY029779
Holboellia latifolia	AY029783
Holboellia parviflora	AY029795
Holcoglossum amesianum	EU558906
Holcoglossum flavescens	EU558921
Holcoglossum flavescens	EU558922
Holcoglossum flavescens	EU558923
Holcoglossum flavescens	EU558924
Holcoglossum flavescens	EU558925
Holcoglossum himalaicum	KC110630
Holcoglossum kimballianum	EU558904
Holcoglossum lingulatum	EU558907
Holcoglossum nagalandensis	KC110629
Holcoglossum nujiangense	EU558910
Holcoglossum omeiense	EU558908
Holcoglossum rupestre	EU558909
Holcoglossum rupestre	EU558920
Holcoglossum sinicum	EU558919
Holcoglossum sp.	EU558912
Holcoglossum sp.	EU558913
Holcoglossum sp.	EU558914
Holcoglossum sp.	EU558915
Holcoglossum sp.	EU558916
Holcoglossum sp.	EU558917
Holcoglossum sp.	EU558918
Holcoglossum sp.	EU558926
Holcoglossum subulifolium	EU558905
Holcoglossum tsii	EU558927
Holcoglossum wangii	EU558903
Holcoglossum weixiense	EU558911
Horsfordia exalata	AY591831
Howittia trilocularis	AY591832
Hymenochaete rubiginosa	JQ716407
Hymenostylium hildebrandtii	AY796282
Hyophila involuta	AY796284
Hypoxylon sp.	DQ322102
Hypoxylon sp.	DQ322105
Hypoxylon sp.	DQ322108
Hypoxylon sp.	DQ322109
Hypoxylon sp.	DQ322110
Ilex anomala	AF200585
Ilex cassine	AF200588
Ilex collina	AF200586
Ilex cornuta	AF200591
Ilex decidua	AF200589
Ilex latifolia	AF200592
Ilex mucronulata	AF200587
Ilex opaca	AF200590
Iliamna bakeri	AF271165
Iliamna bakeri	AF271166
Iliamna bakeri	AF271167
Iliamna bakeri	AF271168
Iliamna bakeri	AF271169
Iliamna corei	AF271170
Iliamna corei	AF271171
Iliamna corei	AF271172
Iliamna crandallii	AF271173
Iliamna crandallii	AF271174
Iliamna crandallii	AF271175
Iliamna crandallii	AF271176
Iliamna crandallii	AF271177
Iliamna crandallii	AF271178
Iliamna grandiflora	AF271179
Iliamna grandiflora	AF271180
Iliamna grandiflora	AF271181
Iliamna grandiflora	AF271182
Iliamna latibracteata	AF271183
Iliamna latibracteata	AF271184
Iliamna latibracteata	AF271185
Iliamna latibracteata	AF271186
Iliamna longisepala	AF271187
Iliamna longisepala	AF271188
Iliamna longisepala	AF271189
Iliamna longisepala	AF271190
Iliamna longisepala	AF271191
Iliamna longisepala	AF271192
Iliamna remota	AF271193
Iliamna remota	AF271194
Iliamna remota	AF271195
Iliamna remota	AF271196
Iliamna remota	AF271197
Iliamna rivularis	AF271198
Iliamna rivularis	AF271199
Iliamna rivularis	AF271200
Iliamna rivularis	AF271201
Iliamna rivularis	AF271202
Iliamna rivularis	AF271203
Impatiens kerriae	AY348799
Inocybe myriadophylla	DQ221106
Inonotus baumii	JN642565
Inonotus baumii	JN642566
Inonotus baumii	JN642567
Inonotus baumii	JN642568
Inonotus baumii	JN642569
Inonotus baumii	JN642570
Inonotus hispidus	GU068592
Inonotus linteus	AY558629
Inonotus linteus	AY640937
Inonotus lonicericola	JN642571
Inonotus lonicericola	JN642572
Inonotus lonicericola	JN642573
Inonotus lonicericola	JN642574
Inonotus mikadoi	AY640936
Inonotus sp.	JN642576
Inonotus sp.	JN642577
Inonotus sp.	JN642578
Inonotus sp.	JN642579
Inonotus sp.	JN642580
Inonotus sp.	JN642582
Inonotus sp.	JN642583
Inonotus sp.	JN642584
Inonotus sp.	JN642585
Inonotus sp.	JN642586
Inonotus sp.	JN642587
Inonotus sp.	JN642588
Inonotus sp.	JN642589
Inonotus sp.	JN642594
Inonotus sp.	JN642595
Inonotus sp.	JN642596
Inonotus sp.	JN642597
Inonotus sp.	JN642598
Inonotus vaninii	JN642590
Inonotus vaninii	JN642591
Inonotus vaninii	JN642592
Inonotus vaninii	JN642593
Irpex sp.	EF694658
Isoetes alpina	JN578308
Isoetes asiatica	EU348559
Isoetes asiatica	EU348560
Isoetes asiatica	JN578309
Isoetes asiatica	JN578310
Isoetes asiatica	JN578311
Isoetes asiatica	JN578312
Isoetes asiatica	JN578313
Isoetes asiatica	JN578314
Isoetes australis	JN578315
Isoetes brevicula	JN578316
Isoetes caroli	JN578317
Isoetes coreana	EU348541
Isoetes coreana	EU348542
Isoetes coreana	EU348543
Isoetes coreana	EU348544
Isoetes coreana	EU348545
Isoetes coreana	EU348546
Isoetes coreana	EU348547
Isoetes coreana	EU348548
Isoetes coreana	EU348549
Isoetes coreana	EU348550
Isoetes coromandelina	JN578338
Isoetes coromandelina	JN578339
Isoetes drummondii	JN578318
Isoetes echinospora	JN578319
Isoetes echinospora	JN578320
Isoetes echinospora	JN578321
Isoetes echinospora	JN578322
Isoetes gunnii	JN578323
Isoetes hallasanensis	EU348554
Isoetes hallasanensis	EU348555
Isoetes hawaiiensis	JN578324
Isoetes hawaiiensis	JN578325
Isoetes hypsophila	JN578326
Isoetes inflata	JN578327
Isoetes japonica	EU348556
Isoetes japonica	EU348557
Isoetes japonica	EU348558
Isoetes japonica	JN578328
Isoetes jejuensis	EU348551
Isoetes jejuensis	EU348552
Isoetes jejuensis	EU348553
Isoetes laosiensis	EU348564
Isoetes laosiensis	EU348565
Isoetes maritima	JN578329
Isoetes maritima	JN578330
Isoetes muelleri	JN578331
Isoetes muricata	JN578332
Isoetes muricata	JN578333
Isoetes philippinensis	JN578334
Isoetes pseudojaponica	JN578335
Isoetes sinensis	EU348563
Isoetes sinensis	JN578336
Isoetes stevensii	JN578337
Isoetes taiwanensis	EU348561
Isoetes taiwanensis	EU348562
Isoetes yunguiensis	GQ175877
Jasione corymbosa	DQ222827
Jasione crispa	DQ222831
Jasione crispa	DQ222832
Jasione crispa	DQ222833
Jasione crispa	DQ304567
Jasione foliosa	DQ222826
Jasione heldreichii	DQ222834
Jasione laevis	DQ222845
Jasione maritima	DQ222843
Jasione maritima	DQ222844
Jasione montana	DQ222828
Jasione montana	DQ222835
Jasione montana	DQ222836
Jasione montana	DQ222839
Jasione montana	DQ222840
Jasione montana	DQ304566
Jasione perennis	DQ304568
Jasione sessiliflora	DQ222830
Jasione supina	DQ222829
Jatropha integerrima	AY971261
Jatropha multifida	EF599630
Juglans hindsii	FJ043012
Juglans microcarpa	AF303811
Juglans microcarpa	FJ043019
Juglans nigra	FJ043023
Junellia asparagoides	FJ867458
Junellia aspera	FJ867459
Junellia aspera	FJ867460
Junellia caespitosa	FJ867466
Junellia connatibracteata	FJ867453
Junellia juniperina	FJ867455
Junellia ligustrina	FJ867468
Junellia micrantha	FJ867462
Junellia minima	FJ867454
Junellia scoparia	FJ867457
Junellia selaginoides	FJ867463
Junellia seriphioides	FJ867452
Junellia spathulata	FJ867456
Junellia succulentifolia	FJ867461
Junellia toninii	FJ867464
Junellia toninii	FJ867467
Junellia tridens	FJ867465
Junellia ulicina	FJ867469
Junellia uniflora	FJ867450
Junellia uniflora	FJ867451
Juniperus communis	AY283435
Juniperus virginiana	AY283434
Kadsura ananosma	AF263447
Kadsura angustifolia	AF163715
Kadsura coccinea	AF163716
Kadsura coccinea	AF263445
Kadsura heteroclita	AF163713
Kadsura heteroclita	AF263446
Kadsura japonica	AF163712
Kadsura longipedunculata	AF163711
Kadsura longipedunculata	AF263448
Kadsura longipedunculata	JQ757165
Kadsura oblongifolia	AF163714
Kadsura scandens	AF163719
Kaempferia elegans	AY424764
Kazachstania hellenica	EF620862
Kearnemalvastrum lacteum	AY591833
Kearnemalvastrum sp.	AY591834
Klasea algida	DQ310929
Klasea biebersteiniana	DQ310928
Klasea cerinthifolia	DQ310924
Klasea chartacea	DQ310927
Klasea coriacea	DQ310926
Klasea grandifolia	DQ310930
Klasea khuzistanica	DQ310925
Korthalsella papuana	AF051951
Korthalsella salicornioides	AF051952
Kostermansia malayana	AF233319
Kuehneromyces mutabilis	AF345807
Lachenalia algoensis	AB304971
Lachenalia aloides	AB304972
Lachenalia aloides	AB304973
Lachenalia aloides	AB304974
Lachenalia aloides	AB304975
Lachenalia aloides	AB304976
Lachenalia aloides	AB304977
Lachenalia arbuthnotiae	AB304978
Lachenalia bachmannii	AB304979
Lachenalia bulbifera	AB304980
Lachenalia carnosa	AB439269
Lachenalia carnosa	AB439270
Lachenalia carnosa	AB439271
Lachenalia congesta	AB625560
Lachenalia contaminata	AB304981
Lachenalia hirta	AB304982
Lachenalia hirta	AB439272
Lachenalia hirta	AB439273
Lachenalia hirta	AB439274
Lachenalia juncifolia	AB304983
Lachenalia liliflora	AB304986
Lachenalia longibracteata	AB304987
Lachenalia muirii	AB304988
Lachenalia mutabilis	AB304989
Lachenalia namaquensis	AB304990
Lachenalia orchioides	AB304991
Lachenalia orchioides	AB304992
Lachenalia pallida	AB304993
Lachenalia peersii	AB304994
Lachenalia purpureocoerulea	AB304995
Lachenalia pustulata	AB304998
Lachenalia pustulata	AB304999
Lachenalia reflexa	AB439275
Lachenalia reflexa	AB439276
Lachenalia reflexa	AB439282
Lachenalia rosea	AB305000
Lachenalia rubida	AB305001
Lachenalia splendida	AB305002
Lachenalia unicolor	AB439277
Lachenalia unicolor	AB439278
Lachenalia unicolor	AB439279
Lachenalia unicolor	AB439280
Lachenalia unicolor	AB439281
Lachenalia unifolia	AB305003
Lachenalia variegata	AB305005
Lachenalia viridiflora	AB305006
Lachenalia zeyheri	AB305004
Lacrymaria velutina	AF345811
Larix decidua	AF041343
Larix decidua	AY523431
Larix decidua	AY523432
Larix decidua	AY523433
Larix decidua	AY523434
Larix decidua	AY523435
Larix gmelinii	AY523436
[truncated: 2,796 more rows]

## Sheet: S.Table_S5
Supplementary Table 5. List of species used to generate 5S rDNA oligoprobes.
Species name	Accession
Aegilops speltoides	AY316211
Aegilops speltoides	AY316212
Aegilops speltoides	AY316213
Aegilops speltoides	AY316214
Aegilops speltoides	AY316215
Aegilops speltoides	AY316216
Aegilops speltoides	AY316217
Aegilops tauschii	AY316218
Aegilops tauschii	AY316219
Aegilops tauschii	AY316220
Aegilops tauschii	AY316221
Aegilopsbicornis	EU924893
Aegilopsbicornis	EU924894
Aegilopsbicornis	EU924895
Aegilopsbicornis	EU924896
Aegilopsbicornis	EU924897
Aegilopsbicornis	EU924898
Aegilopsbicornis	EU924899
Aegilopsbicornis	EU924900
Aegilopsbicornis	EU924901
Aegilopsbicornis	EU924902
Aegilopsbicornis	EU924903
Aegilopsbicornis	EU924904
Aegilopsbicornis	EU925069
Aegilopsbicornis	EU925070
Aegilopsbicornis	FJ882413
Aegilopsbicornis	FJ882414
Aegilopsbicornis	FJ882415
Aegilopsbicornis	FJ882416
Aegilopsbicornis	FJ882417
Aegilopsbicornis	FJ882418
Aegilopsbicornis	FJ882419
Aegilopsbicornis	FJ882420
Aegilopsbicornis	FJ882421
Aegilopsbicornis	FJ882422
Aegilopsbicornis	FJ882423
Aegilopsbicornis	FJ882424
Aegilopsbicornis	FJ882425
Aegilopsbiuncialis	HQ270552
Aegilopsbiuncialis	HQ270553
Aegilopsbiuncialis	HQ270554
Aegilopsbiuncialis	HQ270555
Aegilopsbiuncialis	HQ270556
Aegilopsbiuncialis	HQ270557
Aegilopsbiuncialis	HQ270558
Aegilopsbiuncialis	HQ270559
Aegilopsbiuncialis	HQ270560
Aegilopsbiuncialis	HQ270561
Aegilopsbiuncialis	HQ270562
Aegilopsbiuncialis	HQ270673
Aegilopsbiuncialis	HQ270674
Aegilopsbiuncialis	HQ270675
Aegilopsbiuncialis	HQ270676
Aegilopsbiuncialis	HQ270677
Aegilopsbiuncialis	HQ270678
Aegilopsbiuncialis	HQ270679
Aegilopsbiuncialis	HQ270680
Aegilopsbiuncialis	HQ270681
Aegilopsbiuncialis	HQ270682
Aegilopsbiuncialis	HQ270683
Aegilopsbiuncialis	HQ270684
Aegilopsbiuncialis	HQ270685
Aegilopsbiuncialis	HQ270686
Aegilopsbiuncialis	HQ270687
Aegilopscolumnaris	HQ270563
Aegilopscolumnaris	HQ270564
Aegilopscolumnaris	HQ270688
Aegilopscolumnaris	HQ270689
Aegilopscolumnaris	HQ270690
Aegilopscolumnaris	HQ270691
Aegilopscolumnaris	HQ270692
Aegilopscolumnaris	HQ270693
Aegilopscolumnaris	HQ270694
Aegilopscolumnaris	HQ270695
Aegilopscolumnaris	HQ270696
Aegilopscolumnaris	HQ270697
Aegilopscolumnaris	HQ270698
Aegilopscolumnaris	HQ270699
Aegilopscolumnaris	HQ270700
Aegilopscolumnaris	HQ270701
Aegilopscolumnaris	HQ270702
Aegilopscolumnaris	HQ270703
Aegilopscolumnaris	HQ270704
Aegilopscolumnaris	HQ270705
Aegilopscolumnaris	HQ270706
Aegilopscolumnaris	HQ270707
Aegilopscolumnaris	HQ270708
Aegilopscolumnaris	HQ270709
Aegilopscolumnaris	HQ270710
Aegilopscolumnaris	HQ270711
Aegilopscolumnaris	HQ270712
Aegilopscolumnaris	HQ270713
Aegilopscolumnaris	HQ270714
Aegilopscomosa	EU925041
Aegilopscomosa	EU925042
Aegilopscomosa	EU925043
Aegilopscomosa	EU925044
Aegilopscomosa	EU925045
Aegilopscomosa	EU925046
Aegilopscomosa	EU925047
Aegilopscomosa	EU925048
Aegilopscomosa	EU925049
Aegilopscomosa	EU925050
Aegilopscomosa	EU925051
Aegilopscomosa	EU925052
Aegilopscomosa	EU925053
Aegilopscomosa	EU925054
Aegilopscomosa	EU925055
Aegilopscomosa	EU925056
Aegilopscomosa	EU925057
Aegilopscomosa	EU925058
Aegilopscomosa	EU925059
Aegilopscomosa	EU925060
Aegilopscomosa	EU925061
Aegilopscomosa	EU925062
Aegilopscomosa	EU925063
Aegilopscomosa	EU925064
Aegilopscomosa	EU925065
Aegilopscomosa	EU925066
Aegilopscomosa	EU925067
Aegilopscomosa	FJ196658
Aegilopscomosa	FJ196659
Aegilopscomosa	FJ196660
Aegilopscomosa	FJ196661
Aegilopscomosa	FJ196662
Aegilopscomosa	FJ196663
Aegilopscomosa	FJ196664
Aegilopscomosa	FJ196665
Aegilopscomosa	FJ196666
Aegilopscomosa	FJ196667
Aegilopscomosa	FJ196668
Aegilopscomosa	FJ196669
Aegilopscrassa	HQ270565
Aegilopscrassa	HQ270566
Aegilopscrassa	HQ270567
Aegilopscrassa	HQ270568
Aegilopscrassa	HQ270569
Aegilopscrassa	HQ270570
Aegilopscrassa	HQ270648
Aegilopscrassa	HQ270649
Aegilopscrassa	HQ270650
Aegilopscrassa	HQ270651
Aegilopscrassa	HQ270715
Aegilopscrassa	HQ270716
Aegilopscrassa	HQ270717
Aegilopscrassa	HQ270718
Aegilopscrassa	HQ270719
Aegilopscrassa	HQ270720
Aegilopscrassa	HQ270721
Aegilopscrassa	HQ270722
Aegilopscrassa	HQ270723
Aegilopscrassa	HQ270724
Aegilopscrassa	HQ270725
Aegilopscrassa	HQ270726
Aegilopscrassa	HQ270727
Aegilopscrassa	HQ270728
Aegilopscrassa	HQ270729
Aegilopscrassa	HQ270730
Aegilopscrassa	HQ270731
Aegilopscrassa	HQ270732
Aegilopscrassa	HQ270733
Aegilopscrassa	HQ270734
Aegilopscrassa	HQ270735
Aegilopscrassa	HQ270736
Aegilopscrassa	HQ270737
Aegilopscrassa	HQ270738
Aegilopscrassa	HQ270739
Aegilopscrassa	HQ270740
Aegilopscrassa	HQ270741
Aegilopscrassa	HQ270742
Aegilopscrassa	HQ270743
Aegilopscrassa	HQ270744
Aegilopscrassa	HQ270745
Aegilopscrassa	HQ270746
Aegilopscrassa	HQ270747
Aegilopscrassa	HQ270957
Aegilopscrassa	HQ270958
Aegilopscrassa	HQ270959
Aegilopscrassa	HQ270960
Aegilopscrassa	HQ270961
Aegilopscrassa	HQ270962
Aegilopscrassa	HQ270963
Aegilopscrassa	HQ270964
Aegilopscrassa	HQ270965
Aegilopscrassa	HQ270966
Aegilopscrassa	HQ270967
Aegilopscrassa	HQ270968
Aegilopscrassa	HQ270969
Aegilopscrassa	HQ270970
Aegilopscrassa	HQ270971
Aegilopscrassa	HQ270972
Aegilopscrassa	HQ270973
Aegilopscrassa	HQ270974
Aegilopscrassa	HQ270975
Aegilopscrassa	HQ270976
Aegilopscrassa	HQ270977
Aegilopscrassa	HQ270978
Aegilopscrassa	HQ270979
Aegilopscrassa	HQ270980
Aegilopscrassa	HQ270981
Aegilopscylindrica	HQ270571
Aegilopscylindrica	HQ270572
Aegilopscylindrica	HQ270573
Aegilopscylindrica	HQ270574
Aegilopscylindrica	HQ270575
Aegilopscylindrica	HQ270576
Aegilopscylindrica	HQ270577
Aegilopscylindrica	HQ270578
Aegilopscylindrica	HQ270748
Aegilopscylindrica	HQ270749
Aegilopscylindrica	HQ270750
Aegilopscylindrica	HQ270751
Aegilopscylindrica	HQ270752
Aegilopscylindrica	HQ270753
Aegilopscylindrica	HQ270754
Aegilopscylindrica	HQ270755
Aegilopscylindrica	HQ270756
Aegilopscylindrica	HQ270757
Aegilopscylindrica	HQ270758
Aegilopscylindrica	HQ270759
Aegilopscylindrica	HQ270760
Aegilopscylindrica	HQ270761
Aegilopsgeniculata	HQ270579
Aegilopsgeniculata	HQ270580
Aegilopsgeniculata	HQ270581
Aegilopsgeniculata	HQ270582
Aegilopsgeniculata	HQ270583
Aegilopsgeniculata	HQ270584
Aegilopsgeniculata	HQ270585
Aegilopsgeniculata	HQ270586
Aegilopsgeniculata	HQ270587
Aegilopsgeniculata	HQ270588
Aegilopsgeniculata	HQ270762
Aegilopsgeniculata	HQ270763
Aegilopsgeniculata	HQ270764
Aegilopsgeniculata	HQ270765
Aegilopsgeniculata	HQ270766
Aegilopsgeniculata	HQ270767
Aegilopsgeniculata	HQ270768
Aegilopsgeniculata	HQ270769
Aegilopsgeniculata	HQ270770
Aegilopsgeniculata	HQ270771
Aegilopsgeniculata	HQ270772
Aegilopsgeniculata	HQ270773
Aegilopsgeniculata	HQ270774
Aegilopsgeniculata	HQ270775
Aegilopsgeniculata	HQ270776
Aegilopsgeniculata	HQ270777
Aegilopsgeniculata	HQ270778
Aegilopsgeniculata	HQ270779
Aegilopsgeniculata	HQ270780
Aegilopsgeniculata	HQ270781
Aegilopsgeniculata	HQ270782
Aegilopsgeniculata	HQ270783
Aegilopsgeniculata	HQ270784
Aegilopsgeniculata	HQ270785
Aegilopsgeniculata	HQ270786
Aegilopsgeniculata	HQ270787
Aegilopsgeniculata	HQ270788
Aegilopsgeniculata	HQ270789
Aegilopsgeniculata	HQ270790
Aegilopsgeniculata	HQ270791
Aegilopsgeniculata	HQ270792
Aegilopsgeniculata	HQ270793
Aegilopsgeniculata	HQ270794
Aegilopsgeniculata	HQ270795
Aegilopsgeniculata	HQ270796
Aegilopsgeniculata	HQ270797
Aegilopsgeniculata	HQ270798
Aegilopsgeniculata	HQ270799
Aegilopsgeniculata	HQ270800
Aegilopsgeniculata	HQ270801
Aegilopsgeniculata	HQ270802
Aegilopsgeniculata	HQ270803
Aegilopsgeniculata	HQ270804
Aegilopsgeniculata	HQ270805
Aegilopsjuvenalis	HQ270652
Aegilopsjuvenalis	HQ270653
Aegilopsjuvenalis	HQ270654
Aegilopsjuvenalis	HQ270655
Aegilopsjuvenalis	HQ270656
Aegilopsjuvenalis	HQ270657
Aegilopsjuvenalis	HQ270982
Aegilopsjuvenalis	HQ270983
Aegilopsjuvenalis	HQ270984
Aegilopsjuvenalis	HQ270985
Aegilopsjuvenalis	HQ270986
Aegilopsjuvenalis	HQ270987
Aegilopsjuvenalis	HQ270988
Aegilopsjuvenalis	HQ270989
Aegilopsjuvenalis	HQ270990
Aegilopsjuvenalis	HQ270991
Aegilopsjuvenalis	HQ270992
Aegilopsjuvenalis	HQ270993
Aegilopsjuvenalis	HQ270994
Aegilopsjuvenalis	HQ270995
Aegilopsjuvenalis	HQ270996
Aegilopsjuvenalis	HQ270997
Aegilopsjuvenalis	HQ270998
Aegilopsjuvenalis	HQ270999
Aegilopsjuvenalis	HQ271000
Aegilopsjuvenalis	HQ271001
Aegilopsjuvenalis	HQ271002
Aegilopsjuvenalis	HQ271003
Aegilopsjuvenalis	HQ271004
Aegilopsjuvenalis	HQ271005
Aegilopskotschyi	HQ270589
Aegilopskotschyi	HQ270590
Aegilopskotschyi	HQ270591
Aegilopskotschyi	HQ270592
Aegilopskotschyi	HQ270593
Aegilopskotschyi	HQ270594
Aegilopskotschyi	HQ270595
Aegilopskotschyi	HQ270806
Aegilopskotschyi	HQ270807
Aegilopskotschyi	HQ270808
Aegilopskotschyi	HQ270809
Aegilopskotschyi	HQ270810
Aegilopskotschyi	HQ270811
Aegilopskotschyi	HQ270812
Aegilopskotschyi	HQ270813
Aegilopskotschyi	HQ270814
Aegilopskotschyi	HQ270815
Aegilopskotschyi	HQ270816
Aegilopskotschyi	HQ270817
Aegilopskotschyi	HQ270818
Aegilopskotschyi	HQ270819
Aegilopskotschyi	HQ270820
Aegilopskotschyi	HQ270821
Aegilopskotschyi	HQ270822
Aegilopskotschyi	HQ270823
Aegilopskotschyi	HQ270824
Aegilopskotschyi	HQ270825
Aegilopskotschyi	HQ270826
Aegilopskotschyi	HQ270827
Aegilopslongissima	EU924905
Aegilopslongissima	EU924906
Aegilopslongissima	EU924907
Aegilopslongissima	EU924908
Aegilopslongissima	EU924909
Aegilopslongissima	EU924910
Aegilopslongissima	EU924911
Aegilopslongissima	EU924912
Aegilopslongissima	EU924913
Aegilopslongissima	EU924914
Aegilopslongissima	EU924915
Aegilopslongissima	EU924916
Aegilopslongissima	EU924917
Aegilopslongissima	EU924918
Aegilopslongissima	EU924919
Aegilopslongissima	EU925086
Aegilopslongissima	EU925087
Aegilopslongissima	EU925088
Aegilopslongissima	EU925089
Aegilopslongissima	FJ882426
Aegilopslongissima	FJ882427
Aegilopslongissima	FJ882428
Aegilopslongissima	FJ882429
Aegilopslongissima	FJ882430
Aegilopslongissima	FJ882431
Aegilopslongissima	FJ882432
Aegilopslongissima	FJ882433
Aegilopslongissima	FJ882434
Aegilopslongissima	FJ882435
Aegilopsmarkgrafii	EU924956
Aegilopsmarkgrafii	EU924957
Aegilopsmarkgrafii	EU924958
Aegilopsmarkgrafii	EU924959
Aegilopsmarkgrafii	EU924960
Aegilopsmarkgrafii	EU924961
Aegilopsmarkgrafii	EU924962
Aegilopsmarkgrafii	EU924963
Aegilopsmarkgrafii	EU924964
Aegilopsmarkgrafii	EU924965
Aegilopsmarkgrafii	EU924966
Aegilopsmarkgrafii	EU924967
Aegilopsmarkgrafii	EU924968
Aegilopsmarkgrafii	EU924969
Aegilopsmarkgrafii	EU924970
Aegilopsmarkgrafii	EU924971
Aegilopsmarkgrafii	EU925113
Aegilopsmarkgrafii	EU925114
Aegilopsmarkgrafii	EU925115
Aegilopsmarkgrafii	EU925116
Aegilopsmarkgrafii	EU925117
Aegilopsmarkgrafii	EU925118
Aegilopsmarkgrafii	EU925119
Aegilopsmarkgrafii	EU925120
Aegilopsmarkgrafii	EU925128
Aegilopsneglecta	HQ270596
Aegilopsneglecta	HQ270597
Aegilopsneglecta	HQ270658
Aegilopsneglecta	HQ270828
Aegilopsneglecta	HQ270829
Aegilopsneglecta	HQ270830
Aegilopsneglecta	HQ270831
Aegilopsneglecta	HQ270832
Aegilopsneglecta	HQ270833
Aegilopsneglecta	HQ270834
Aegilopsneglecta	HQ270835
Aegilopsneglecta	HQ270836
Aegilopsneglecta	HQ270837
Aegilopsneglecta	HQ270838
Aegilopsneglecta	HQ270839
Aegilopsneglecta	HQ270840
Aegilopsneglecta	HQ270841
Aegilopsneglecta	HQ270842
Aegilopsneglecta	HQ270843
Aegilopsneglecta	HQ270844
Aegilopsneglecta	HQ270845
Aegilopsneglecta	HQ270846
Aegilopsneglecta	HQ270847
Aegilopsneglecta	HQ270848
Aegilopsneglecta	HQ270849
Aegilopsneglecta	HQ270850
Aegilopsneglecta	HQ270851
Aegilopsneglecta	HQ270852
Aegilopsneglecta	HQ270853
Aegilopsneglecta	HQ271006
Aegilopsneglecta	HQ271007
Aegilopsneglecta	HQ271008
Aegilopsneglecta	HQ271009
Aegilopsneglecta	HQ271010
Aegilopsneglecta	HQ271011
Aegilopsneglecta	HQ271012
Aegilopsneglecta	HQ271013
Aegilopsneglecta	HQ271014
Aegilopsneglecta	HQ271015
Aegilopsneglecta	HQ271016
Aegilopsneglecta	HQ271017
Aegilopsneglecta	HQ271018
Aegilopsneglecta	HQ271019
Aegilopsneglecta	HQ271020
Aegilopsneglecta	HQ271021
Aegilopsneglecta	HQ271022
Aegilopsneglecta	HQ271023
Aegilopsneglecta	HQ271024
Aegilopsneglecta	HQ271025
Aegilopsneglecta	HQ271026
Aegilopsneglecta	HQ271027
Aegilopsneglecta	HQ271028
Aegilopsneglecta	HQ271029
Aegilopsneglecta	HQ271030
Aegilopsneglecta	HQ271031
Aegilopsneglecta	HQ271032
Aegilopsneglecta	HQ271033
Aegilopsneglecta	HQ271034
Aegilopsneglecta	HQ271035
Aegilopsneglecta	HQ271036
Aegilopsneglecta	HQ271037
Aegilopsneglecta	HQ271038
Aegilopsneglecta	HQ271039
Aegilopsneglecta	HQ271040
Aegilopsneglecta	HQ271041
Aegilopsneglecta	HQ271042
Aegilopsneglecta	HQ271043
Aegilopsneglecta	HQ271044
Aegilopsneglecta	HQ271045
Aegilopsneglecta	HQ271046
Aegilopsperegrina	HQ270598
Aegilopsperegrina	HQ270599
Aegilopsperegrina	HQ270600
Aegilopsperegrina	HQ270601
Aegilopsperegrina	HQ270602
Aegilopsperegrina	HQ270603
Aegilopsperegrina	HQ270604
Aegilopsperegrina	HQ270605
Aegilopsperegrina	HQ270606
Aegilopsperegrina	HQ270607
Aegilopsperegrina	HQ270608
Aegilopsperegrina	HQ270609
Aegilopsperegrina	HQ270610
Aegilopsperegrina	HQ270611
Aegilopsperegrina	HQ270612
Aegilopsperegrina	HQ270613
Aegilopsperegrina	HQ270614
Aegilopsperegrina	HQ270615
Aegilopsperegrina	HQ270616
Aegilopsperegrina	HQ270854
Aegilopsperegrina	HQ270855
Aegilopsperegrina	HQ270856
Aegilopsperegrina	HQ270857
Aegilopsperegrina	HQ270858
Aegilopsperegrina	HQ270859
Aegilopsperegrina	HQ270860
Aegilopsperegrina	HQ270861
Aegilopsperegrina	HQ270862
Aegilopsperegrina	HQ270863
Aegilopsperegrina	HQ270864
Aegilopsperegrina	HQ270865
Aegilopsperegrina	HQ270866
Aegilopsperegrina	HQ270867
Aegilopsperegrina	HQ270868
Aegilopsperegrina	HQ270869
Aegilopsperegrina	HQ270870
Aegilopsperegrina	HQ270871
Aegilopsperegrina	HQ270872
Aegilopsperegrina	HQ270873
Aegilopsperegrina	HQ270874
Aegilopsperegrina	HQ270875
Aegilopsperegrina	HQ270876
Aegilopsperegrina	HQ270877
Aegilopsperegrina	HQ270878
Aegilopsperegrina	HQ270879
Aegilopsperegrina	HQ270880
Aegilopsperegrina	HQ270881
Aegilopsperegrina	HQ270882
Aegilopsperegrina	HQ270883
Aegilopsperegrina	HQ270884
Aegilopsperegrina	HQ270885
Aegilopsperegrina	HQ270886
Aegilopsperegrina	HQ270887
Aegilopsperegrina	HQ270888
Aegilopsperegrina	HQ270889
Aegilopsperegrina	HQ270890
Aegilopssearsii	EU924920
Aegilopssearsii	EU924921
Aegilopssearsii	EU924922
Aegilopssearsii	EU924923
Aegilopssearsii	EU924924
Aegilopssearsii	EU924925
Aegilopssearsii	EU924926
Aegilopssearsii	EU924927
Aegilopssearsii	EU924928
Aegilopssearsii	EU924929
Aegilopssearsii	EU924930
Aegilopssearsii	EU924931
Aegilopssearsii	EU924932
Aegilopssearsii	EU924933
Aegilopssearsii	EU924934
Aegilopssearsii	EU924935
Aegilopssearsii	EU924936
Aegilopssearsii	EU924937
Aegilopssearsii	EU924938
Aegilopssearsii	EU925090
Aegilopssearsii	EU925091
Aegilopssearsii	EU925092
Aegilopssearsii	EU925093
Aegilopssearsii	EU925094
Aegilopssearsii	EU925095
Aegilopssearsii	EU925096
Aegilopssearsii	EU925097
Aegilopssharonensis	EU924939
Aegilopssharonensis	EU924940
Aegilopssharonensis	EU924941
Aegilopssharonensis	EU924942
Aegilopssharonensis	EU924943
Aegilopssharonensis	EU924944
Aegilopssharonensis	EU924945
Aegilopssharonensis	EU924946
Aegilopssharonensis	EU924947
Aegilopssharonensis	EU925098
Aegilopssharonensis	EU925099
Aegilopssharonensis	EU925129
Aegilopssharonensis	FJ882442
Aegilopssharonensis	FJ882443
Aegilopssharonensis	FJ882444
Aegilopssharonensis	FJ882445
Aegilopssharonensis	FJ882446
Aegilopssharonensis	FJ882447
Aegilopssharonensis	FJ882448
Aegilopssharonensis	FJ882449
Aegilopssharonensis	FJ882450
Aegilopssharonensis	FJ882451
Aegilopssharonensis	FJ882452
Aegilopssharonensis	FJ882453
Aegilopssharonensis	FJ882454
Aegilopssharonensis	FJ882455
Aegilopssharonensis	FJ882456
Aegilopsspeltoides	EU924948
Aegilopsspeltoides	EU924949
Aegilopsspeltoides	EU924950
Aegilopsspeltoides	EU924951
Aegilopsspeltoides	EU924952
Aegilopsspeltoides	EU924953
Aegilopsspeltoides	EU924954
Aegilopsspeltoides	EU924955
Aegilopsspeltoides	EU925100
Aegilopsspeltoides	EU925101
Aegilopsspeltoides	EU925102
Aegilopsspeltoides	EU925103
Aegilopsspeltoides	EU925104
Aegilopsspeltoides	EU925105
Aegilopsspeltoides	EU925106
Aegilopsspeltoides	EU925107
Aegilopsspeltoides	EU925108
Aegilopsspeltoides	EU925109
Aegilopsspeltoides	EU925110
Aegilopsspeltoides	EU925111
Aegilopsspeltoides	EU925112
Aegilopstauschii	EU924972
Aegilopstauschii	EU924973
Aegilopstauschii	EU924974
Aegilopstauschii	EU924975
Aegilopstauschii	EU924976
Aegilopstauschii	EU924977
Aegilopstauschii	EU924978
Aegilopstauschii	EU924979
Aegilopstauschii	EU924980
Aegilopstauschii	EU924981
Aegilopstauschii	EU924982
Aegilopstauschii	EU924983
Aegilopstauschii	EU925083
Aegilopstauschii	EU925084
Aegilopstauschii	EU925085
Aegilopstauschii	EU925121
Aegilopstauschii	EU925122
Aegilopstauschii	EU925123
Aegilopstauschii	EU925124
Aegilopstauschii	EU925125
Aegilopstauschii	EU925126
Aegilopstauschii	EU925127
Aegilopstauschii	FJ882436
Aegilopstauschii	FJ882437
Aegilopstauschii	FJ882438
Aegilopstauschii	FJ882439
Aegilopstauschii	FJ882440
Aegilopstauschii	FJ882441
Aegilopstriuncialis	HQ270617
Aegilopstriuncialis	HQ270618
Aegilopstriuncialis	HQ270619
Aegilopstriuncialis	HQ270620
Aegilopstriuncialis	HQ270621
Aegilopstriuncialis	HQ270622
Aegilopstriuncialis	HQ270623
Aegilopstriuncialis	HQ270624
Aegilopstriuncialis	HQ270625
Aegilopstriuncialis	HQ270626
Aegilopstriuncialis	HQ270627
Aegilopstriuncialis	HQ270628
Aegilopstriuncialis	HQ270629
Aegilopstriuncialis	HQ270630
Aegilopstriuncialis	HQ270631
Aegilopstriuncialis	HQ270632
Aegilopstriuncialis	HQ270633
Aegilopstriuncialis	HQ270634
Aegilopstriuncialis	HQ270635
Aegilopstriuncialis	HQ270636
Aegilopstriuncialis	HQ270637
Aegilopstriuncialis	HQ270638
Aegilopstriuncialis	HQ270639
Aegilopstriuncialis	HQ270640
Aegilopstriuncialis	HQ270641
Aegilopstriuncialis	HQ270642
Aegilopstriuncialis	HQ270643
Aegilopstriuncialis	HQ270644
Aegilopstriuncialis	HQ270645
Aegilopstriuncialis	HQ270891
Aegilopstriuncialis	HQ270892
Aegilopstriuncialis	HQ270893
Aegilopstriuncialis	HQ270894
Aegilopstriuncialis	HQ270895
Aegilopstriuncialis	HQ270896
Aegilopstriuncialis	HQ270897
Aegilopstriuncialis	HQ270898
Aegilopstriuncialis	HQ270899
Aegilopstriuncialis	HQ270900
Aegilopstriuncialis	HQ270901
Aegilopstriuncialis	HQ270902
Aegilopstriuncialis	HQ270903
Aegilopstriuncialis	HQ270904
Aegilopstriuncialis	HQ270905
Aegilopstriuncialis	HQ270906
Aegilopstriuncialis	HQ270907
Aegilopstriuncialis	HQ270908
Aegilopstriuncialis	HQ270909
Aegilopstriuncialis	HQ270910
Aegilopstriuncialis	HQ270911
Aegilopstriuncialis	HQ270912
Aegilopstriuncialis	HQ270913
Aegilopstriuncialis	HQ270914
Aegilopstriuncialis	HQ270915
Aegilopstriuncialis	HQ270916
Aegilopstriuncialis	HQ270917
Aegilopstriuncialis	HQ270918
Aegilopsumbellulata	EU924887
Aegilopsumbellulata	EU924888
Aegilopsumbellulata	EU924889
Aegilopsumbellulata	EU924890
Aegilopsumbellulata	EU924891
Aegilopsumbellulata	EU924892
Aegilopsumbellulata	EU925071
Aegilopsumbellulata	EU925072
Aegilopsumbellulata	EU925073
Aegilopsumbellulata	EU925074
Aegilopsumbellulata	EU925075
Aegilopsumbellulata	EU925076
Aegilopsumbellulata	EU925077
Aegilopsumbellulata	EU925078
Aegilopsumbellulata	EU925079
Aegilopsumbellulata	EU925080
Aegilopsumbellulata	EU925081
Aegilopsumbellulata	EU925082
Aegilopsumbellulata	FJ882457
Aegilopsumbellulata	FJ882458
Aegilopsumbellulata	FJ882459
Aegilopsumbellulata	FJ882460
Aegilopsumbellulata	FJ882461
Aegilopsuniaristata	EU924984
Aegilopsuniaristata	EU924985
Aegilopsuniaristata	EU924986
Aegilopsuniaristata	EU924987
Aegilopsuniaristata	EU924988
Aegilopsuniaristata	EU924989
Aegilopsuniaristata	EU924990
Aegilopsuniaristata	EU924991
Aegilopsuniaristata	EU924992
Aegilopsuniaristata	EU924993
Aegilopsuniaristata	EU924994
Aegilopsuniaristata	EU924995
Aegilopsuniaristata	EU924996
Aegilopsuniaristata	EU924997
Aegilopsuniaristata	EU924998
Aegilopsuniaristata	EU924999
Aegilopsuniaristata	EU925000
Aegilopsuniaristata	EU925001
Aegilopsuniaristata	EU925002
Aegilopsuniaristata	EU925003
Aegilopsuniaristata	EU925004
Aegilopsuniaristata	EU925005
Aegilopsuniaristata	EU925006
Aegilopsuniaristata	EU925007
Aegilopsuniaristata	EU925008
Aegilopsuniaristata	EU925009
Aegilopsuniaristata	EU925010
Aegilopsuniaristata	EU925011
Aegilopsuniaristata	EU925012
Aegilopsuniaristata	EU925013
Aegilopsuniaristata	EU925014
Aegilopsuniaristata	EU925015
Aegilopsuniaristata	EU925016
Aegilopsuniaristata	EU925017
Aegilopsuniaristata	EU925018
Aegilopsuniaristata	EU925019
Aegilopsuniaristata	EU925020
Aegilopsuniaristata	EU925021
Aegilopsuniaristata	EU925022
Aegilopsuniaristata	EU925023
Aegilopsuniaristata	EU925024
Aegilopsuniaristata	EU925025
Aegilopsuniaristata	EU925026
Aegilopsuniaristata	EU925027
Aegilopsuniaristata	EU925028
Aegilopsuniaristata	EU925029
Aegilopsuniaristata	EU925030
Aegilopsuniaristata	EU925031
Aegilopsuniaristata	EU925032
Aegilopsuniaristata	EU925033
Aegilopsuniaristata	EU925034
Aegilopsuniaristata	EU925035
Aegilopsuniaristata	EU925036
Aegilopsuniaristata	EU925037
Aegilopsuniaristata	EU925038
Aegilopsuniaristata	EU925039
Aegilopsuniaristata	EU925040
Aegilopsuniaristata	EU925130
Aegilopsuniaristata	EU925131
Aegilopsuniaristata	EU925132
Aegilopsuniaristata	FJ196670
Aegilopsuniaristata	FJ196671
Aegilopsuniaristata	FJ196672
Aegilopsuniaristata	FJ196673
Aegilopsuniaristata	FJ196674
Aegilopsuniaristata	FJ196675
Aegilopsuniaristata	FJ196676
Aegilopsuniaristata	FJ196677
Aegilopsuniaristata	FJ196678
Aegilopsuniaristata	FJ196679
Aegilopsuniaristata	FJ196680
Aegilopsuniaristata	FJ196681
Aegilopsuniaristata	FJ196682
Aegilopsuniaristata	FJ196683
Aegilopsuniaristata	FJ196684
Aegilopsuniaristata	FJ196685
Aegilopsuniaristata	FJ196686
Aegilopsuniaristata	FJ196687
Aegilopsuniaristata	FJ196688
Aegilopsuniaristata	FJ196689
Aegilopsuniaristata	FJ196690
Aegilopsuniaristata	FJ196691
Aegilopsuniaristata	FJ196692
Aegilopsuniaristata	FJ196693
Aegilopsuniaristata	FJ196694
Aegilopsvavilovii	HQ270659
Aegilopsvavilovii	HQ270660
Aegilopsvavilovii	HQ270661
Aegilopsvavilovii	HQ270662
Aegilopsvavilovii	HQ270663
Aegilopsvavilovii	HQ270664
Aegilopsvavilovii	HQ270665
Aegilopsvavilovii	HQ270666
Aegilopsvavilovii	HQ270667
Aegilopsvavilovii	HQ270668
Aegilopsvavilovii	HQ270669
Aegilopsvavilovii	HQ270670
Aegilopsvavilovii	HQ270671
Aegilopsvavilovii	HQ270672
Aegilopsvavilovii	HQ271047
Aegilopsvavilovii	HQ271048
Aegilopsvavilovii	HQ271049
Aegilopsvavilovii	HQ271050
Aegilopsvavilovii	HQ271051
Aegilopsvavilovii	HQ271052
Aegilopsvavilovii	HQ271053
Aegilopsvavilovii	HQ271054
Aegilopsvavilovii	HQ271055
Aegilopsvavilovii	HQ271056
Aegilopsvavilovii	HQ271057
Aegilopsvavilovii	HQ271058
Aegilopsvavilovii	HQ271059
Aegilopsvavilovii	HQ271060
Aegilopsvavilovii	HQ271061
Aegilopsvavilovii	HQ271062
Aegilopsvavilovii	HQ271063
Aegilopsvavilovii	HQ271064
Aegilopsvavilovii	HQ271065
Aegilopsvavilovii	HQ271066
Aegilopsvavilovii	HQ271067
Aegilopsvavilovii	HQ271068
Aegilopsvavilovii	HQ271069
Aegilopsvavilovii	HQ271070
Aegilopsvavilovii	HQ271071
Aegilopsvavilovii	HQ271072
Aegilopsvavilovii	HQ271073
Aegilopsvavilovii	HQ271074
Aegilopsvavilovii	HQ271075
Aegilopsvavilovii	HQ271076
Aegilopsvavilovii	HQ271077
Aegilopsvavilovii	HQ271078
Aegilopsvavilovii	HQ271079
Aegilopsvavilovii	HQ271080
Aegilopsvavilovii	HQ271081
Aegilopsvavilovii	HQ271082
Aegilopsventricosa	HQ270646
Aegilopsventricosa	HQ270647
Aegilopsventricosa	HQ270919
Aegilopsventricosa	HQ270920
Aegilopsventricosa	HQ270921
Aegilopsventricosa	HQ270922
Aegilopsventricosa	HQ270923
Aegilopsventricosa	HQ270924
Aegilopsventricosa	HQ270925
Aegilopsventricosa	HQ270926
Aegilopsventricosa	HQ270927
Aegilopsventricosa	HQ270928
Aegilopsventricosa	HQ270929
Aegilopsventricosa	HQ270930
Aegilopsventricosa	HQ270931
Aegilopsventricosa	HQ270932
Aegilopsventricosa	HQ270933
Aegilopsventricosa	HQ270934
Aegilopsventricosa	HQ270935
Aegilopsventricosa	HQ270936
Aegilopsventricosa	HQ270937
Aegilopsventricosa	HQ270938
Aegilopsventricosa	HQ270939
Aegilopsventricosa	HQ270940
Aegilopsventricosa	HQ270941
Aegilopsventricosa	HQ270942
Aegilopsventricosa	HQ270943
Aegilopsventricosa	HQ270944
Aegilopsventricosa	HQ270945
Aegilopsventricosa	HQ270946
Aegilopsventricosa	HQ270947
Aegilopsventricosa	HQ270948
Aegilopsventricosa	HQ270949
Aegilopsventricosa	HQ270950
Aegilopsventricosa	HQ270951
Aegilopsventricosa	HQ270952
Aegilopsventricosa	HQ270953
Aegilopsventricosa	HQ270954
Aegilopsventricosa	HQ270955
Aegilopsventricosa	HQ270956
Agropyron cristatum	AF550703
Agropyron cristatum	AF550704
Agropyron cristatum	AF550706
Agropyron cristatum	AF550707
Agropyroncristatum	EU093111
Agropyroncristatum	EU093112
Agropyroncristatum	EU093113
Agropyroncristatum	EU093114
Agropyroncristatum	EU093115
Agropyroncristatum	EU093116
Agropyroncristatum	EU093170
Agropyroncristatum	EU093171
Agropyroncristatum	EU093172
Agropyroncristatum	EU093173
Agropyroncristatum	EU093174
Agropyroncristatum	EU093175
Agropyroncristatum	EU093176
Agropyroncristatum	EU093177
Agropyroncristatum	EU093178
Agropyroncristatum	EU093179
Agropyroncristatum	EU093180
Agropyroncristatum	EU093181
Agropyroncristatum	EU093182
Agropyroncristatum	EU093183
Agropyroncristatum	EU093184
Agropyroncristatum	EU093185
Agropyroncristatum	EU093186
Agropyroncristatum	EU093237
Agropyroncristatum	EU093238
Agropyroncristatum	EU093239
Agropyroncristatum	EU093240
Agropyroncristatum	EU093241
Agropyroncristatum	EU093242
Agropyroncristatum	EU093243
Agropyroncristatum	EU093244
Agropyroncristatum	EU093245
Agropyroncristatum	EU093246
Agropyroncristatum	EU093247
Agropyroncristatum	EU093248
Agropyroncristatum	EU093249
Agropyrondeweyi	EU093117
Agropyrondeweyi	EU093118
Agropyrondeweyi	EU093119
Agropyrondeweyi	EU093120
Agropyrondeweyi	EU093121
Agropyrondeweyi	EU093122
Agropyrondeweyi	EU093123
Agropyrondeweyi	EU093124
Agropyrondeweyi	EU093125
Agropyrondeweyi	EU093126
Agropyrondeweyi	EU093127
Agropyrondeweyi	EU093128
Agropyrondeweyi	EU093129
Agropyrondeweyi	EU093130
Agropyrondeweyi	EU093131
Agropyrondeweyi	EU093132
Agropyrondeweyi	EU093133
Agropyrondeweyi	EU093134
Agropyrondeweyi	EU093135
Agropyrondeweyi	EU093136
Agropyrondeweyi	EU093137
Agropyrondeweyi	EU093138
Agropyrondeweyi	EU093139
Agropyrondeweyi	EU093140
Agropyrondeweyi	EU093141
Agropyrondeweyi	EU093142
Agropyrondeweyi	EU093143
Agropyrondeweyi	EU093144
Agropyrondeweyi	EU093145
Agropyrondeweyi	EU093146
Agropyrondeweyi	EU093147
Agropyrondeweyi	EU093148
Agropyrondeweyi	EU093149
Agropyrondeweyi	EU093150
Agropyrondeweyi	EU093151
Agropyrondeweyi	EU093152
Agropyrondeweyi	EU093153
Agropyrondeweyi	EU093154
Agropyrondeweyi	EU093155
Agropyrondeweyi	EU093156
Agropyrondeweyi	EU093157
Agropyrondeweyi	EU093158
Agropyrondeweyi	EU093159
Agropyronfragile	EU093160
Agropyronfragile	EU093161
Agropyronfragile	EU093162
Agropyronfragile	EU093163
Agropyronfragile	EU093164
Agropyronfragile	EU093165
Agropyronfragile	EU093166
Agropyronfragile	EU093167
Agropyronfragile	EU093168
Agropyronfragile	EU093169
Agropyronfragile	EU093250
Agropyronfragile	EU093251
Agropyronfragile	EU093252
Agropyronfragile	EU093253
Agropyronfragile	EU093254
Agropyronfragile	EU093255
Agropyronfragile	EU093256
Agropyronfragile	EU093257
Agropyronfragile	EU093258
Agropyronfragile	EU093259
Agropyronfragile	EU093260
Agropyronfragile	EU093261
Agropyronfragile	EU093262
Agropyronfragile	EU093263
Agropyronfragile	EU093264
Agropyronfragile	EU093265
Agropyronfragile	EU093266
Agropyronfragile	EU093267
Agropyronfragile	EU093268
Agropyronfragile	EU093269
Agropyronfragile	EU093270
Agropyronfragile	EU093271
Agropyronmichnoi	EU093187
Agropyronmichnoi	EU093188
Agropyronmichnoi	EU093189
Agropyronmichnoi	EU093190
Agropyronmichnoi	EU093191
Agropyronmichnoi	EU093192
Agropyronmichnoi	EU093193
Agropyronmichnoi	EU093194
Agropyronmichnoi	EU093195
Agropyronmichnoi	EU093196
Agropyronmichnoi	EU093197
Agropyronmichnoi	EU093198
Agropyronmichnoi	EU093199
Agropyronmichnoi	EU093200
Agropyronmichnoi	EU093201
Agropyronmichnoi	EU093202
Agropyronmichnoi	EU093203
Agropyronmichnoi	EU093204
Agropyronmichnoi	EU093205
Agropyronmichnoi	EU093206
Agropyronmichnoi	EU093207
Agropyronmichnoi	EU093208
Agropyronmichnoi	EU093209
Agropyronmichnoi	EU093210
Agropyronmongolicum	EU093211
Agropyronmongolicum	EU093212
Agropyronmongolicum	EU093213
Agropyronmongolicum	EU093214
Agropyronmongolicum	EU093215
Agropyronmongolicum	EU093216
Agropyronmongolicum	EU093217
Agropyronmongolicum	EU093218
Agropyronmongolicum	EU093219
Agropyronmongolicum	EU093220
Agropyronmongolicum	EU093221
Agropyronmongolicum	EU093222
Agropyronmongolicum	EU093223
Agropyronmongolicum	EU093224
Agropyronmongolicum	EU093225
Agropyronmongolicum	EU093226
Agropyronmongolicum	EU093227
Agropyronmongolicum	EU093228
Agropyronmongolicum	EU093229
Agropyronmongolicum	EU093230
Agropyronmongolicum	EU093231
Agropyronmongolicum	EU093232
Agropyronmongolicum	EU093233
Agropyronmongolicum	EU093234
Agropyronmongolicum	EU093235
Agropyronmongolicum	EU093236
Albidellanymphaeifolia	EF088026
Allium senescens	AF101250
Alliumaltaicum	JF496597
Alliumaltaicum	JF496598
Alliumaltaicum	JF496599
Alliumaltaicum	JF496600
Alliumaltaicum	JF496601
Alliumaltaicum	JF496602
Alliumaltaicum	JF496603
Alliumaltaicum	JF496604
Alliumaltaicum	JF496605
Alliumampeloprasum	JF496629
Alliumampeloprasum	JF496630
Alliumampeloprasum	JF496631
Alliumampeloprasum	JF496632
Alliumampeloprasum	JF496633
Alliumcepa	JF496611
Alliumcepa	JF496612
Alliumcepa	JF496613
Alliumcepa	JF496614
Alliumcepa	JF496615
Alliumcepa	JF496648
Alliumcepa	JF496649
Alliumcepa	JF496650
Alliumcepa	JF496651
Alliumcepa	JF496652
Alliumfistulosum	JF496606
Alliumfistulosum	JF496607
Alliumfistulosum	JF496608
Alliumfistulosum	JF496609
Alliumfistulosum	JF496610
Alliummonanthum	JF496634
Alliummonanthum	JF496635
Alliummonanthum	JF496636
Alliummonanthum	JF496637
Alliummonanthum	JF496638
Alliummonanthum	JF496639
Alliumpskemense	JF496621
Alliumpskemense	JF496622
Alliumpskemense	JF496623
Alliumsativum	JF496587
Alliumsativum	JF496588
Alliumsativum	JF496589
Alliumsativum	JF496590
Alliumsativum	JF496591
Alliumsativum	JF496592
Alliumsativum	JF496593
Alliumsativum	JF496594
Alliumsativum	JF496595
Alliumsativum	JF496596
Alliumtuberosum	JF496624
Alliumtuberosum	JF496625
Alliumtuberosum	JF496626
Alliumtuberosum	JF496627
Alliumtuberosum	JF496628
Alliumvavilovii	JF496616
Alliumvavilovii	JF496617
Alliumvavilovii	JF496618
Alliumvavilovii	JF496619
Alliumvavilovii	JF496620
Alliumx	JF496640
Alliumx	JF496641
Alliumx	JF496642
Alliumx	JF496643
Alliumx	JF496644
Alliumx	JF496645
Alliumx	JF496646
Alliumx	JF496647
Alliumx	JF496653
Alliumx	JF496654
Alliumx	JF496655
Amblyopyrummuticum	EU924812
Amblyopyrummuticum	EU924813
Amblyopyrummuticum	EU924814
Amblyopyrummuticum	EU924815
Amblyopyrummuticum	EU924816
Amblyopyrummuticum	EU924817
Amblyopyrummuticum	EU924818
Amblyopyrummuticum	EU924819
Amblyopyrummuticum	EU924820
Amblyopyrummuticum	EU924821
Amblyopyrummuticum	EU924822
Amblyopyrummuticum	EU924823
Amblyopyrummuticum	EU924824
Amblyopyrummuticum	EU924825
Amblyopyrummuticum	EU924826
Amblyopyrummuticum	EU924827
Amblyopyrummuticum	EU924828
Amblyopyrummuticum	EU924829
Amblyopyrummuticum	EU924830
Amblyopyrummuticum	EU924831
Amblyopyrummuticum	EU924832
Amblyopyrummuticum	EU924833
Amblyopyrummuticum	EU924834
Amblyopyrummuticum	EU924835
Amblyopyrummuticum	EU924836
Amblyopyrummuticum	EU924837
Amblyopyrummuticum	EU924838
Amblyopyrummuticum	EU924839
Amblyopyrummuticum	EU924840
Amblyopyrummuticum	EU924841
Amblyopyrummuticum	EU924842
Amblyopyrummuticum	EU924843
Amblyopyrummuticum	EU924844
Amblyopyrummuticum	EU924845
Amblyopyrummuticum	EU924846
Amblyopyrummuticum	EU924847
Amblyopyrummuticum	EU924848
Amblyopyrummuticum	EU924849
Amblyopyrummuticum	EU924850
Amblyopyrummuticum	EU924851
Amblyopyrummuticum	EU924852
Amblyopyrummuticum	EU924853
Amblyopyrummuticum	EU924854
Amblyopyrummuticum	EU924855
Amblyopyrummuticum	EU924856
Amblyopyrummuticum	EU924857
Amblyopyrummuticum	EU924858
Amblyopyrummuticum	EU924859
Amblyopyrummuticum	EU924860
Amblyopyrummuticum	EU924861
Amblyopyrummuticum	EU924862
Amblyopyrummuticum	EU924863
Amblyopyrummuticum	EU924864
Amblyopyrummuticum	EU924865
Amblyopyrummuticum	EU924866
Amblyopyrummuticum	EU924867
Amblyopyrummuticum	EU924868
Amblyopyrummuticum	EU924869
Amblyopyrummuticum	EU924870
Amblyopyrummuticum	EU924871
Amblyopyrummuticum	EU924872
Amblyopyrummuticum	EU924873
Amblyopyrummuticum	EU924874
Amblyopyrummuticum	EU924875
Amblyopyrummuticum	EU924876
Amblyopyrummuticum	EU924877
Amblyopyrummuticum	EU924878
Amblyopyrummuticum	EU924879
Amblyopyrummuticum	EU924880
Amblyopyrummuticum	EU924881
Amblyopyrummuticum	EU924882
Amblyopyrummuticum	EU924883
Amblyopyrummuticum	EU924884
Amblyopyrummuticum	EU924885
Amblyopyrummuticum	EU924886
Amblyopyrummuticum	EU925068
Antirrhinummajus	GQ997043
Antirrhinummajus	GQ997044
Arabidopsis thaliana	AF330992
Arabidopsis thaliana	AF330993
Arabidopsis thaliana	AF330994
Arabidopsis thaliana	AF330995
Arabidopsis thaliana	AF330996
Arabidopsis thaliana	AF330997
Arabidopsis thaliana	AF330998
Arabidopsis thaliana	AF330999
Arabidopsis thaliana	AF331000
Arabidopsis thaliana	AF331001
Arabidopsis thaliana	AF331002
Arabidopsis thaliana	AF331003
Arabidopsis thaliana	AF331004
Arabidopsis thaliana	AF331005
Arabidopsis thaliana	AF331006
Arabidopsis thaliana	AF331007
Asclepiassyriaca	JF312047
Aucubajaponica	GQ997126
Aucubajaponica	GQ997127
Australopyrum retrofractum	AF550708
Australopyrum retrofractum	AF550709
Australopyrum retrofractum	AF550710
Avenaatlantica	DQ823454
Avenaatlantica	DQ823455
Avenaatlantica	DQ823456
Avenaatlantica	DQ823457
Avenaatlantica	DQ823458
Avenaatlantica	DQ823459
Avenaatlantica	DQ823460
Avenaatlantica	DQ823461
Avenaatlantica	DQ823462
Avenaatlantica	DQ823463
Avenabrevis	DQ823464
Avenabrevis	DQ823465
Avenabrevis	DQ823466
Avenabrevis	DQ823467
Avenabrevis	DQ823468
Avenabrevis	DQ823469
Avenabrevis	DQ823470
Avenabrevis	DQ823471
Avenabrevis	DQ823472
Avenabrevis	DQ823473
Avenabrevis	DQ823474
Avenabrevis	DQ823475
Avenabrevis	DQ823476
Avenacanariensis	DQ823477
Avenacanariensis	DQ823478
Avenacanariensis	DQ823479
Avenacanariensis	DQ823480
Avenacanariensis	DQ823481
Avenacanariensis	DQ823482
Avenacanariensis	DQ823483
Avenacanariensis	DQ823484
Avenacanariensis	DQ823485
Avenacanariensis	DQ823486
Avenacanariensis	DQ823487
Avenacanariensis	DQ823488
Avenacanariensis	DQ823489
Avenacanariensis	DQ823490
Avenaclauda	DQ823491
Avenaclauda	DQ823492
Avenaclauda	DQ823493
Avenaclauda	DQ823494
Avenaclauda	DQ823495
Avenaclauda	DQ823496
Avenaclauda	DQ823497
Avenaclauda	DQ823498
Avenaclauda	DQ823499
Avenaclauda	DQ823500
Avenaclauda	DQ823501
Avenaclauda	DQ823502
Avenaclauda	DQ823503
Avenaclauda	EF177209
Avenaclauda	EF177210
Avenaclauda	EF177211
Avenaclauda	EF177212
Avenaclauda	EF177213
Avenaclauda	EF177214
Avenaclauda	EF177215
Avenaclauda	EF177216
Avenaclauda	EF177217
Avenaclauda	EF177218
Avenaclauda	EF177219
Avenaclauda	EF177220
Avenaclauda	EF177221
Avenaclauda	EF177222
Avenaclauda	EF177223
Avenaclauda	EF177224
Avenaclauda	EF177225
Avenaclauda	EF177226
Avenaclauda	EF177227
Avenaclauda	EF177228
Avenaclauda	EF177229
Avenaclauda	EF177230
Avenaclauda	EF177231
Avenaclauda	EF177232
Avenaclauda	EF177233
Avenadamascena	DQ823504
Avenadamascena	DQ823505
Avenadamascena	DQ823506
Avenadamascena	DQ823507
Avenadamascena	DQ823508
Avenadamascena	DQ823509
Avenadamascena	DQ823510
Avenadamascena	DQ823511
Avenadamascena	DQ823512
Avenadamascena	DQ823513
Avenadamascena	DQ823514
Avenadamascena	DQ823515
Avenadamascena	DQ823516
Avenadamascena	DQ823517
Avenadamascena	DQ823518
Avenadamascena	DQ823519
Avenaeriantha	DQ823520
Avenaeriantha	DQ823521
Avenaeriantha	DQ823522
Avenaeriantha	DQ823523
Avenaeriantha	DQ823524
Avenaeriantha	DQ823525
Avenaeriantha	DQ823526
Avenaeriantha	DQ823527
Avenaeriantha	DQ823528
Avenaeriantha	DQ823529
Avenaeriantha	DQ823530
Avenaeriantha	DQ823531
Avenaeriantha	DQ823532
Avenaeriantha	DQ823533
Avenaeriantha	DQ823534
Avenaeriantha	DQ823535
Avenaeriantha	DQ823536
Avenaeriantha	DQ823537
Avenafatua	EF071585
Avenafatua	EF071586
Avenafatua	EF071587
Avenafatua	EF071588
Avenafatua	EF071589
Avenafatua	EF071590
Avenafatua	EF071591
Avenafatua	EF071592
Avenafatua	EF071593
Avenafatua	EF071594
Avenafatua	EF071595
Avenafatua	EF071596
Avenafatua	EF071597
Avenafatua	EF071598
Avenafatua	EF071599
Avenafatua	EF071600
Avenafatua	EF071601
Avenafatua	EF071602
Avenafatua	EF071603
Avenafatua	EF071604
Avenafatua	EF071605
Avenafatua	EF071606
Avenafatua	EF071607
Avenafatua	EF071608
Avenafatua	EF071609
Avenafatua	EF071610
Avenafatua	EF071611
Avenafatua	EF071612
Avenafatua	EF071613
Avenafatua	EF071614
Avenafatua	EF071615
Avenafatua	EF071616
Avenafatua	EF071617
Avenafatua	EF071618
Avenafatua	EF071619
Avenahirtula	DQ823538
Avenahirtula	DQ823539
Avenahirtula	DQ823540
Avenahirtula	DQ823541
Avenahirtula	DQ823542
Avenahirtula	DQ823543
Avenahirtula	DQ823544
Avenahirtula	DQ823545
Avenahirtula	DQ823546
Avenahirtula	DQ823547
Avenahirtula	DQ823548
Avenahirtula	DQ823549
Avenahirtula	DQ823550
Avenahirtula	DQ823551
Avenahirtula	DQ823552
Avenahispanica	DQ823553
Avenahispanica	DQ823554
Avenahispanica	DQ823555
Avenahispanica	DQ823556
Avenahispanica	DQ823557
Avenahispanica	DQ823558
Avenahispanica	DQ823559
Avenahispanica	DQ823560
Avenahispanica	DQ823561
Avenahispanica	DQ823562
Avenahispanica	DQ823563
Avenahispanica	DQ823564
Avenahispanica	DQ823565
Avenalongiglumis	DQ823566
Avenalongiglumis	DQ823567
Avenalongiglumis	DQ823568
Avenalongiglumis	DQ823569
Avenalongiglumis	DQ823570
Avenalongiglumis	DQ823571
Avenalongiglumis	DQ823572
Avenalongiglumis	DQ823573
Avenalongiglumis	DQ823574
Avenalongiglumis	DQ823575
Avenalongiglumis	DQ823576
Avenalongiglumis	DQ823577
Avenalongiglumis	DQ823578
Avenalongiglumis	DQ823579
Avenalongiglumis	DQ823580
Avenalongiglumis	DQ823581
Avenalongiglumis	DQ823582
Avenalongiglumis	DQ823583
Avenalongiglumis	DQ823584
Avenalongiglumis	DQ823585
Avenalongiglumis	DQ823586
Avenalongiglumis	DQ823587
Avenalongiglumis	EF177234
Avenalongiglumis	EF177235
Avenalongiglumis	EF177236
Avenalongiglumis	EF177237
Avenalongiglumis	EF177238
Avenalongiglumis	EF177239
Avenalongiglumis	EF177240
Avenalongiglumis	EF177241
Avenalongiglumis	EF177242
Avenalongiglumis	EF177243
Avenalongiglumis	EF177244
Avenalongiglumis	EF177245
Avenalongiglumis	EF177246
Avenalongiglumis	EF177247
Avenalongiglumis	EF177248
Avenalongiglumis	EF177249
Avenalongiglumis	EF177250
Avenalongiglumis	EF177251
Avenalongiglumis	EF177252
Avenalongiglumis	EF177253
Avenalongiglumis	EF177254
Avenalongiglumis	EF177255
Avenalongiglumis	EF177256
Avenalongiglumis	EF177257
Avenalongiglumis	EF177258
Avenalongiglumis	EF177259
Avenalongiglumis	EF177260
Avenalongiglumis	EF177261
Avenalongiglumis	EF177262
Avenalusitanica	DQ823588
Avenalusitanica	DQ823589
Avenalusitanica	DQ823590
Avenalusitanica	DQ823591
Avenalusitanica	DQ823592
Avenalusitanica	DQ823593
Avenalusitanica	DQ823594
Avenalusitanica	DQ823595
Avenalusitanica	DQ823596
Avenalusitanica	DQ823597
Avenalusitanica	DQ823598
Avenalusitanica	DQ823599
Avenalusitanica	DQ823600
Avenalusitanica	DQ823601
Avenalusitanica	DQ823602
Avenalusitanica	DQ823603
Avenanuda	EF071620
Avenanuda	EF071621
Avenanuda	EF071622
Avenanuda	EF071623
Avenanuda	EF071624
Avenanuda	EF071625
Avenanuda	EF071626
Avenanuda	EF071627
Avenanuda	EF071628
Avenanuda	EF071629
Avenanuda	EF071630
Avenanuda	EF071631
Avenanuda	EF071632
Avenanuda	EF071633
Avenanuda	EF071634
Avenanuda	EF071635
Avenanuda	EF071636
Avenanuda	EF071637
Avenanuda	EF071638
Avenanuda	EF071639
Avenanuda	EF071640
Avenanuda	EF071641
Avenanuda	EF071642
Avenanuda	EF071643
Avenanuda	EF071644
Avenaoccidentalis	EF071645
Avenaoccidentalis	EF071646
Avenaoccidentalis	EF071647
Avenaoccidentalis	EF071648
Avenaoccidentalis	EF071649
Avenaoccidentalis	EF071650
Avenaoccidentalis	EF071651
Avenaoccidentalis	EF071652
Avenaoccidentalis	EF071653
Avenaoccidentalis	EF071654
Avenaoccidentalis	EF071655
Avenaoccidentalis	EF071656
Avenaoccidentalis	EF071657
Avenaoccidentalis	EF071658
Avenaoccidentalis	EF071659
Avenasativa	EF071660
Avenasativa	EF071661
Avenasativa	EF071662
Avenasativa	EF071663
Avenasativa	EF071664
Avenasativa	EF071665
Avenasativa	EF071666
Avenasativa	EF071667
Avenasativa	EF071668
Avenasativa	EF071669
Avenasativa	EF071670
Avenasativa	EF071671
Avenasativa	EF071672
Avenasativa	EF071673
Avenasativa	EF071674
Avenasativa	EF071675
Avenasativa	EF071676
Avenasativa	EF071677
Avenasativa	EF071678
Avenasativa	EF071679
Avenasativa	EF071680
Avenasativa	EF071681
Avenasativa	EF071682
Avenasativa	EF071683
Avenasativa	EF071684
Avenasativa	EF071685
Avenasativa	EF071686
Avenasativa	EF071687
Avenasativa	EF071688
Avenasativa	EF071689
Avenasativa	EF071690
Avenasativa	EF071691
Avenasativa	EF071692
Avenasativa	EF071693
Avenasativa	EF071694
Avenasativa	EF071695
Avenasativa	EF071696
Avenasterilis	EF071697
Avenasterilis	EF071698
Avenasterilis	EF071699
Avenasterilis	EF071700
Avenasterilis	EF071701
Avenasterilis	EF071702
Avenasterilis	EF071703
Avenasterilis	EF071704
Avenasterilis	EF071705
Avenasterilis	EF071706
Avenasterilis	EF071707
Avenasterilis	EF071708
Avenasterilis	EF071709
Avenasterilis	EF071710
Avenasterilis	EF071711
Avenasterilis	EF071712
Avenasterilis	EF071713
Avenasterilis	EF071714
Avenasterilis	EF071715
Avenasterilis	EF071716
Avenasterilis	EF071717
Avenasterilis	EF071718
Avenasterilis	EF071719
Avenasterilis	EF071720
Avenasterilis	EF071721
Avenasterilis	EF071722
Avenasterilis	EF071723
Avenastrigosa	DQ823604
Avenastrigosa	DQ823605
Avenastrigosa	DQ823606
Avenastrigosa	DQ823607
Avenastrigosa	DQ823608
Avenastrigosa	DQ823609
Avenastrigosa	DQ823610
Avenastrigosa	DQ823611
Avenastrigosa	DQ823612
Avenastrigosa	DQ823613
Avenastrigosa	DQ823614
Avenastrigosa	DQ823615
Avenaventricosa	DQ823616
Avenaventricosa	DQ823617
Avenaventricosa	DQ823618
Avenaventricosa	DQ823619
Avenaventricosa	DQ823620
Avenaventricosa	DQ823621
Avenaventricosa	DQ823622
Avenaventricosa	DQ823623
Avenaventricosa	DQ823624
Avenaventricosa	DQ823625
Avenawiestii	DQ823626
Avenawiestii	DQ823627
Avenawiestii	DQ823628
Avenawiestii	DQ823629
Avenawiestii	DQ823630
Avenawiestii	DQ823631
Avenawiestii	DQ823632
Avenawiestii	DQ823633
Avenawiestii	DQ823634
Avenawiestii	DQ823635
Avenawiestii	DQ823636
Berberidopsiscorallina	GQ997999
Berberidopsiscorallina	GQ998000
Brassica napus	AF242851
Brassicaoleracea	HM437950
Brassicaoleracea	HM437951
Brassicaoleracea	HM437952
Brassicaoleracea	HM437953
Brassicaoleracea	HM437954
Brassicaoleracea	HM437955
Brassicaoleracea	HM437956
Bulnesiaarborea	GQ998070
Bulnesiaarborea	GQ998071
Bursera aloexylon	AF445978
Bursera asplenifolia	AF445965
Bursera bicolor	AF445967
Bursera biflora	AF445961
Bursera bipinnata	AF445981
Bursera cerasifolia	AF445968
Bursera citronella	AF445989
Bursera copalifera	AF445987
Bursera coyucensis	AF445990
Bursera cuneata	AF445979
Bursera diversifolia	AF445977
Bursera epinnata	AF445963
Bursera epinnata	AF445970
Bursera excelsa	AF445966
Bursera glabrifolia	AF445991
Bursera heteresthes	AF445984
Bursera hindsiana	AF445985
Bursera hintonii	AF445973
Bursera infiernidialis	AF445975
Bursera laxiflora	AF445980
Bursera mcvaughiana	AF445960
Bursera mirandae	AF445962
Bursera palmeri	AF445972
Bursera penicillata	AF445969
Bursera rupicola	AF445964
Bursera sarukhanii	AF445974
Bursera stenophylla	AF445982
Bursera submoniliformis	AF445976
Bursera tecomaca	AF445992
Bursera vejar-vazquezii	AF445983
Bursera velutina	AF445986
Bursera xochipalensis	AF445971
Caldesiaparnassifolia	EF088043
Carica quercifolia	AF506758
Chasmanthiumlatifolium	HM363116
Chasmanthiumlatifolium	HM363117
Chenopodium berlandieri	DQ187961
Chenopodium berlandieri	DQ187975
Chenopodium berlandieri	DQ187976
Chenopodium berlandieri	DQ187977
Chenopodium berlandieri	DQ187978
Chenopodium quinoa	DQ187956
Chenopodium quinoa	DQ187957
Chenopodium quinoa	DQ187958
Chenopodium quinoa	DQ187959
Chenopodium quinoa	DQ187960
Chenopodium quinoa	DQ187962
Chenopodium quinoa	DQ187963
Chenopodium quinoa	DQ187964
Chenopodium quinoa	DQ187965
Chenopodium quinoa	DQ187966
Chenopodium quinoa	DQ187967
Chenopodium quinoa	DQ187968
Chenopodium quinoa	DQ187969
Chenopodium quinoa	DQ187970
Chenopodium quinoa	DQ187971
Chenopodium quinoa	DQ187972
Chenopodium quinoa	DQ187973
Chenopodium quinoa	DQ187974
Chenopodium quinoa	DQ187979
Chenopodium quinoa	DQ187980
Chenopodium quinoa	DQ187981
Chenopodium quinoa	DQ187982
Chenopodium quinoa	DQ187983
Chenopodium quinoa	DQ187984
Chrysanthemumindicum	EF206738
Chrysanthemumindicum	EF206739
Chrysanthemumindicum	EF206740
Chrysanthemumindicum	EF206741
Chrysanthemumindicum	EF206742
Chrysanthemumindicum	EF206743
Chrysanthemumindicum	EF206744
Chrysanthemumindicum	EF206745
Clivia caulescens	AF324753
Clivia caulescens	AF324754
Clivia cf.	AF324757
Clivia cf.	AF324758
Clivia gardenii	AF324755
Clivia gardenii	AF324756
Clivia miniata	AF324759
Clivia miniata	AF324760
Clivia nobilis	AF324761
Clivia nobilis	AF324762
Clivia nobilis	AF324763
Clivia nobilis	AF324764
Clivia nobilis	AF324765
Coprosmaacerosa	JF950649
Coprosmabanksii	JF950650
Coprosmacheesemanii	JF950651
Coprosmacrassifolia	JF950652
Coprosmacuneata	JF950653
Coprosmafowerakeri	JF950655
Coprosmagrandifolia	JF950656
Coprosmahirtella	JF950657
Coprosmahuttoniana	JF950658
Coprosmahuttoniana	JF950659
Coprosmahuttoniana	JF950660
Coprosmahuttoniana	JF950661
Coprosmalanceolaris	JF950664
Coprosmalanceolaris	JF950665
Coprosmalanceolaris	JF950666
Coprosmalanceolaris	JF950667
Coprosmalinariifolia	JF950668
Coprosmamicrocarpa	JF950669
Coprosmanadeandii	JF950692
Coprosmaobconica	JF950671
Coprosmaparviflora	JF950672
Coprosmaprisca	JF950674
Coprosmaprisca	JF950675
Coprosmaprisca	JF950676
Coprosmaprisca	JF950677
Coprosmapropinqua	JF950678
Coprosmaputida	JF950682
Coprosmaquadrifida	JF950683
Coprosmarepens	JF950684
Coprosmarhamnoides	JF950685
Coprosmarigida	JF950686
Coprosmarugosa	JF950687
Coprosmasp.	JF950688
Coprosmasp.	JF950689
Coprosmasp.	JF950690
Coprosmasp.	JF950691
Coprosmax	JF950654
Cornusflorida	GQ998141
Cornusflorida	GQ998142
Cucumis melo	AY357210
Cucumis melo	AY357211
Cucumis melo	AY357212
Cucumis melo	AY357213
Dilleniaindica	GQ997209
Dilleniaindica	GQ997210
Douglasdeweyadeweyi	EU093272
Douglasdeweyadeweyi	EU093275
Douglasdeweyadeweyi	EU093309
Douglasdeweyadeweyi	EU093310
Douglasdeweyadeweyi	EU093311
Douglasdeweyadeweyi	EU093312
Douglasdeweyawangii	EU093273
Douglasdeweyawangii	EU093274
Douglasdeweyawangii	EU093313
Douglasdeweyawangii	EU093314
Douglasdeweyawangii	EU093315
Echinodorusberteroi	EF088022
Echinodorusberteroi	EF088036
Echinodorusbracteatus	EF088025
Echinodorusbracteatus	EF088040
Echinodoruscf.	EF088042
Echinodoruscordifolius	EF088027
Echinodoruscordifolius	EF088028
Echinodoruscordifolius	EF088044
Echinodorusdecumbens	EF088018
Echinodorusemersus	EF087999
Echinodorusemersus	EF088001
Echinodorusfloribundus	EF088004
Echinodorusfloribundus	EF088007
Echinodorusfloribundus	EF088030
Echinodorusglaucus	EF088033
Echinodorusgrandiflorus	EF088014
Echinodorusgrandiflorus	EF088019
Echinodorusgrandiflorus	EF088035
Echinodorusgrisebachii	EF087996
Echinodorusgrisebachii	EF088003
Echinodorusgrisebachii	EF088032
Echinodorusheikobleheri	EF088041
Echinodorushorizontalis	EF087997
Echinodorushorizontalis	EF088000
Echinodoruslongipetalus	EF088016
Echinodoruslongiscapus	EF088009
Echinodoruslongiscapus	EF088012
Echinodoruslongiscapus	EF088017
Echinodoruspaniculatus	EF087998
Echinodoruspaniculatus	EF088031
Echinodoruspubescens	EF088045
Echinodorusreptilis	EF088010
Echinodorusscaber	EF088029
Echinodorussp.	EF088011
Echinodorussp.	EF088034
Echinodorussubalatus	EF088020
Echinodorussubalatus	EF088024
Echinodorustrialatus	EF088023
Echinodorustrialatus	EF088038
Echinodorustunicatus	EF088008
Echinodorusuruguayensis	EF088013
Echinodorusuruguayensis	EF088015
Ehretiaacuminata	GQ997292
Ehretiaacuminata	GQ997293
Elymus caninus	AF550696
Elymus caninus	AF550718
Elymus caninus	AF550719
Elymus caninus	AF550720
Elymus caucasicus	AF550769
Elymus caucasicus	AF550787
Elymus caucasicus	AF550788
Elymus caucasicus	AF550789
Elymus caucasicus	AF550790
Elymus caucasicus	AF550791
Elymus caucasicus	AF550792
Elymus caucasicus	AF550793
Elymus caucasicus	AF550794
Elymus caucasicus	AF550795
Elymus caucasicus	AF550796
Elymus caucasicus	AF550797
Elymus caucasicus	AF550798
Elymus confusus	AF550721
Elymus confusus	AF550722
Elymus confusus	AF550723
Elymus confusus	AF550724
Elymus confusus	AF550725
Elymus confusus	AF550726
Elymus confusus	AF550727
Elymus confusus	AF550730
Elymus dahuricus	AF550692
Elymus dahuricus	AF550693
Elymus dahuricus	AF550694
Elymus dahuricus	AF550695
Elymus dahuricus	AF550711
Elymus dahuricus	AF550712
Elymus dahuricus	AF550731
Elymus dahuricus	AF550733
Elymus dahuricus	AF550736
Elymus dahuricus	AF550738
Elymus dahuricus	AF550739
Elymus dahuricus	AF550741
Elymus dahuricus	AF550742
Elymus dahuricus	AF550743
Elymus dahuricus	AF550750
Elymus dahuricus	AF550751
Elymus dahuricus	AF550753
Elymus dahuricus	AF550755
Elymus dahuricus	AF550758
Elymus dahuricus	AF550760
Elymus dahuricus	AF550761
Elymus dahuricus	AF550762
Elymus dahuricus	AF550766
Elymus dahuricus	AF550767
Elymus dahuricus	AF550768
Elymus dahuricus	AF550770
Elymus dahuricus	AF550771
Elymus dahuricus	AF550772
Elymus dahuricus	AF550774
Elymus drobovii	AF550715
Elymus drobovii	AF550728
Elymus drobovii	AF550775
Elymus drobovii	AF550776
Elymus excelsus	AF550697
Elymus excelsus	AF550737
Elymus excelsus	AF550740
Elymus excelsus	AF550756
Elymus excelsus	AF550763
Elymus pendulinus	AF550777
Elymus pendulinus	AF550778
Elymus pendulinus	AF550779
Elymus pendulinus	AF550780
Elymus pendulinus	AF550781
Elymus pendulinus	AF550782
Elymus pendulinus	AF550783
Elymus pendulinus	AF550784
Elymus pendulinus	AF550785
Elymus pendulinus	AF550786
Elymus pendulinus	AF550799
Elymus pendulinus	AF550800
Elymus scabrus	AF550699
Elymus scabrus	AF550700
Elymus scabrus	AF550701
Elymus scabrus	AF550702
Elymus tangutorum	AF550714
Elymus tangutorum	AF550732
Elymus tangutorum	AF550734
Elymus tangutorum	AF550744
Elymus tangutorum	AF550745
Elymus tangutorum	AF550747
Elymus tangutorum	AF550748
Elymus tangutorum	AF550749
Elymus tangutorum	AF550754
Elymus tangutorum	AF550759
Elymus tangutorum	AF550764
Elymus tangutorum	AF550773
Elymus woroschilowii	AF550735
Elymus woroschilowii	AF550746
Elymus woroschilowii	AF550752
Elymus woroschilowii	AF550757
Elymus woroschilowii	AF550765
Eriophytonrhomboideum	JF780391
Eriophytonrhomboideum	JF780392
Eriophytonrhomboideum	JF780393
Eriophytonrhomboideum	JF780394
Eriophytonrhomboideum	JF780395
Eriophytonrhomboideum	JF780396
Eriophytonrhomboideum	JF780397
Eriophytonrhomboideum	JF780398
Eriophytonwallichii	JF780475
Eriophytonwallichii	JF780476
Eriophytonwallichii	JF780477
Eriophytonwallichii	JF780478
Euonymusamericanus	GQ998214
Euonymusamericanus	GQ998215
Ficussp.	GQ998286
Ficussp.	GQ998287
Fritillaria cirrhosa	AF444272
Fritillaria delavayi	AF444270
Fritillaria pallidiflora	AF444271
Fritillaria ussuriensis	AF444269
Gastoniamauritiana	EF032621
Gastoniaspectabilis	EF032622
Gunneramanicata	GQ998359
Gunneramanicata	GQ998360
Helanthiumbolivianum	EF088039
Helanthiumzombiense	EF088021
Helianthiumtenellum	EF088006
Helianthusannuus	HM638217
Helianthusannuus	HM638218
Helictotrichonimberbe	DQ832174
Helictotrichonimberbe	DQ832175
Helictotrichonimberbe	DQ832176
Helictotrichonimberbe	DQ832177
Helictotrichonimberbe	DQ832178
Helictotrichonimberbe	DQ832179
Heucherasanguinea	GQ998432
Heucherasanguinea	GQ998433
Hordeum arizonicum	AY258426
Hordeum bogdanii	AY258427
Hordeum bogdanii	DQ776901
Hordeum bogdanii	DQ776902
Hordeum bogdanii	DQ776903
Hordeum bogdanii	DQ776904
Hordeum bogdanii	DQ776905
Hordeum bogdanii	DQ776906
Hordeum bogdanii	DQ776915
Hordeum bogdanii	DQ776916
Hordeum bogdanii	DQ776918
Hordeum bogdanii	DQ776919
Hordeum bogdanii	DQ776920
Hordeum bogdanii	DQ776921
Hordeum bogdanii	DQ776922
Hordeum bogdanii	DQ776923
Hordeum bogdanii	DQ776924
Hordeum bogdanii	DQ776928
Hordeum bogdanii	DQ776930
Hordeum bogdanii	DQ776931
Hordeum bogdanii	DQ776932
Hordeum bogdanii	DQ776952
Hordeum bogdanii	DQ776987
Hordeum bogdanii	DQ776988
Hordeum bogdanii	DQ776989
Hordeum bogdanii	DQ776990
Hordeum bogdanii	DQ776991
Hordeum bogdanii	DQ776992
Hordeum bogdanii	DQ776993
Hordeum bogdanii	DQ776994
Hordeum bogdanii	DQ776995
Hordeum bogdanii	DQ776996
Hordeum bogdanii	DQ776997
Hordeum bogdanii	DQ776998
Hordeum bogdanii	DQ776999
Hordeum bogdanii	DQ777000
Hordeum bogdanii	DQ777002
Hordeum bogdanii	DQ777003
Hordeum bogdanii	DQ777004
Hordeum bogdanii	DQ777005
Hordeum bogdanii	DQ777006
Hordeum bogdanii	DQ777007
Hordeum bogdanii	DQ777008
Hordeum bogdanii	DQ777009
Hordeum bogdanii	DQ777010
Hordeum bogdanii	DQ777011
Hordeum bogdanii	DQ777012
Hordeum bogdanii	DQ777013
Hordeum bogdanii	DQ777014
Hordeum bogdanii	DQ777015
Hordeum bogdanii	DQ777016
Hordeum bogdanii	DQ777017
Hordeum bogdanii	DQ777018
Hordeum bogdanii	DQ777019
Hordeum bogdanii	DQ777020
Hordeum bogdanii	DQ777021
Hordeum bogdanii	DQ777022
Hordeum bogdanii	DQ777023
Hordeum bogdanii	DQ777024
Hordeum bogdanii	DQ777025
Hordeum bogdanii	DQ777026
Hordeum bogdanii	DQ777027
Hordeum bogdanii	DQ777028
Hordeum bogdanii	DQ777029
Hordeum bogdanii	DQ777030
Hordeum bogdanii	DQ777032
Hordeum bogdanii	DQ777033
Hordeum bogdanii	DQ777035
Hordeum bogdanii	DQ777036
Hordeum brachyantherum	AY034739
Hordeum brachyantherum	AY034740
Hordeum brachyantherum	AY034741
Hordeum brachyantherum	AY034742
Hordeum brachyantherum	AY034743
Hordeum brachyantherum	AY034744
Hordeum brachyantherum	AY034745
Hordeum brachyantherum	AY034746
Hordeum brachyantherum	AY034747
Hordeum brachyantherum	AY034748
Hordeum brachyantherum	AY034749
Hordeum brachyantherum	AY034750
Hordeum brachyantherum	AY034751
[truncated: 2,060 more rows]
